# Supplementary material for: Integrated mRNA and miRNA Analysis Reveals Layer-Specific Mechanisms of Antler Yield Variation in Sika Deer
Source: Animals (Basel). 2025 Jul 4;15(13):1964. doi: 10.3390/ani15131964 (PMC12248483; doi:10.3390/ani15131964)
Supplement: Supplementary file 1 [file animals-15-01964-s001.zip › Supplementary Tables.xlsx]

## Sheet: Table S1
Table S1: Sequencing data statistics and comparison results.
Samples	clean_reads	clean_bases	GC Content(%)	% ≥ Q30 (%)	total_reads	Mapped Reads
RM_L1	88738244	13.31G	52.13	95.66	88738244	82707270(93.2%)
RM_L2	87328114	13.1G	51.13	94.08	87328114	82428065(94.39%)
RM_L3	85286726	12.79G	52.05	96.32	85286726	80626902(94.54%)
PC_L1	87565202	13.13G	51.43	96.14	87565202	82727199(94.47%)
PC_L2	87512178	13.13G	51.44	96.14	87512178	83116981(94.98%)
PC_L3	79476184	11.92G	53.09	96.44	79476184	75020901(94.39%)
D_L1	78761776	11.81G	46.85	96.42	78761776	74704642(94.85%)
D_L2	85991596	12.9G	52.56	96.35	85991596	81708313(95.02%)
D_L3	90957424	13.64G	52.11	96.28	90957424	85995278(94.54%)
C_L1	88744714	13.31G	49.77	94.1	88744714	83032376(93.56%)
C_L2	90136178	13.52G	47.41	96.01	90136178	84768279(94.04%)
C_L3	91535376	13.73G	47.65	96.48	91535376	86307866(94.29%)
PC_H1	86801716	13.02G	51.86	95.95	86801716	81807572(94.25%)
PC_H2	88782862	13.32G	50.44	94.2	88782862	84088663(94.71%)
PC_H3	75750536	11.36G	52.24	96.27	75750536	72032165(95.09%)
C_H1	74700446	11.21G	48.49	94.65	74700446	69448847(92.97%)
C_H2	87049612	13.06G	51.32	93.45	87049612	80555939(92.54%)
C_H3	87844424	13.18G	50.46	93.03	87844424	81459918(92.73%)
RM_H1	87117860	13.07G	50	93.93	87117860	81951654(94.07%)
RM_H2	87008392	13.05G	50.3	94.25	87008392	81930216(94.16%)
RM_H3	84649688	12.7G	49.31	96.13	84649688	79995314(94.5%)
D_H1	84610090	12.69G	53.62	95.77	84610090	78992041(93.36%)
D_H2	95291676	14.29G	48.33	96.28	95291676	89819185(94.26%)
D_H3	85230598	12.78G	47.65	94.49	85230598	80506185(94.46%)

## Sheet: Table S2
Differentially expressed transcripts in the D layer (High-Yield vs. Low-Yield)
transcript_id	gene_id	gene_name	gene_description	log2FoldChange	pvalue	padj
TCONS_00034605	XLOC_017356	--	--	21.4968	2.06381e-09	6.85339e-06
TCONS_00015598	Cni_M_Chr05G02610	Cni_M_Chr05G02610	- && sp|Q5BIN5|PIN1_BOVIN Peptidyl-prolyl cis-trans isomerase NIMA-interacting 1 OS=Bos taurus OX=9913 GN=PIN1 PE=2 SV=1 && PF00639:PPIC-type PPIASE domain|PF00397:WW domain	-14.3518	1.42308e-08	2.70039e-05
TCONS_00018639	XLOC_009238	--	--	16.1862	6.36693e-08	7.98887e-05
TCONS_00013448	XLOC_006583	--	--	-8.55795	2.10963e-07	0.000200159
TCONS_00045303	XLOC_022654	--	--	12.6617	2.27769e-07	0.000205484
TCONS_00011559	Cni_M_Chr03G13050	Cni_M_Chr03G13050	- && - && -	-4.19479	5.41656e-07	0.000401144
TCONS_00056690	Cni_M_Chr33G09380	Cni_M_Chr33G09380	- && sp|Q62829|PAK3_RAT Serine/threonine-protein kinase PAK 3 OS=Rattus norvegicus OX=10116 GN=Pak3 PE=1 SV=1 && PF00786:P21-Rho-binding domain|PF00069:Protein kinase domain	11.9523	1.0624e-06	0.000641447
TCONS_00021255	Cni_M_Chr07G04500	Cni_M_Chr07G04500	- && sp|O60524|NEMF_HUMAN Nuclear export mediator factor NEMF OS=Homo sapiens OX=9606 GN=NEMF PE=1 SV=4 && PF05670:NFACT protein RNA binding domain|PF05833:Fibronectin-binding protein A N-terminus (FbpA)|PF11923:NFACT protein C-terminal domain	-13.2738	1.35257e-06	0.000764516
TCONS_00044202	XLOC_022160	--	--	5.25881	3.59827e-06	0.00176692
TCONS_00044958	XLOC_022505	--	--	-3.45963	5.90699e-06	0.00245195
TCONS_00018640	XLOC_009238	--	--	-11.4655	1.02775e-05	0.00395698
TCONS_00000541	XLOC_000292	--	--	-6.29379	1.18504e-05	0.00437247
TCONS_00029159	Cni_M_Chr11G02350	Cni_M_Chr11G02350	- && - && -	11.0988	2.19825e-05	0.007036
TCONS_00012469	Cni_M_Chr03G05660	Cni_M_Chr03G05660	- && sp|Q9N0V4|GSTM1_BOVIN Glutathione S-transferase Mu 1 OS=Bos taurus OX=9913 GN=GSTM1 PE=1 SV=3 && PF14497:Glutathione S-transferase, C-terminal domain|PF02798:Glutathione S-transferase, N-terminal domain	-10.143	2.46785e-05	0.00780485
TCONS_00011465	XLOC_005755	--	--	10.1995	2.97056e-05	0.00888829
TCONS_00049384	XLOC_024653	--	--	17.782	3.33084e-05	0.00943648
TCONS_00021250	Cni_M_Chr07G04470	Cni_M_Chr07G04470	- && sp|Q0VC73|KTU_BOVIN Protein kintoun OS=Bos taurus OX=9913 GN=DNAAF2 PE=2 SV=2 && PF12213:DNA polymerases epsilon N terminal|PF08190:PIH1 N-terminal domain|PF18201:PIH1 CS-like domain|PF04042:DNA polymerase alpha/epsilon subunit B	-7.29315	3.81467e-05	0.0100337
TCONS_00018165	Cni_M_Chr05G11530	Cni_M_Chr05G11530	- && - && -	-17.7325	3.90398e-05	0.0100433
TCONS_00057015	XLOC_028710	--	--	4.56671	3.9133e-05	0.0100433
TCONS_00032557	Cni_M_Chr13G05410	Cni_M_Chr13G05410	- && - && -	11.4994	4.22201e-05	0.0103854
TCONS_00021253	Cni_M_Chr07G04500	Cni_M_Chr07G04500	- && sp|O60524|NEMF_HUMAN Nuclear export mediator factor NEMF OS=Homo sapiens OX=9606 GN=NEMF PE=1 SV=4 && PF05670:NFACT protein RNA binding domain|PF05833:Fibronectin-binding protein A N-terminus (FbpA)|PF11923:NFACT protein C-terminal domain	-13.3328	4.56101e-05	0.0109421
TCONS_00032121	XLOC_016067	--	--	16.0331	4.57193e-05	0.0109421
TCONS_00047700	XLOC_023758	--	--	-8.99222	4.62676e-05	0.0109745
TCONS_00013485	XLOC_006583	--	--	-16.1615	4.83648e-05	0.0112707
TCONS_00048865	Cni_M_Chr27G03300	Cni_M_Chr27G03300	- && sp|Q8MJD5|HOP_BOVIN Homeodomain-only protein OS=Bos taurus OX=9913 GN=HOPX PE=3 SV=1 && -	9.7036	5.13695e-05	0.0114679
TCONS_00011389	XLOC_005728	--	--	-14.2414	5.31252e-05	0.0114925
TCONS_00007450	XLOC_003808	--	--	-7.07533	5.75857e-05	0.0120458
TCONS_00034814	XLOC_017470	--	--	-7.87022	5.95291e-05	0.012165
TCONS_00056069	XLOC_028118	--	--	6.81683	6.28639e-05	0.0126518
TCONS_00051023	XLOC_025421	--	--	9.58872	6.89854e-05	0.0134436
TCONS_00020006	XLOC_009948	--	--	-5.9653	6.98342e-05	0.0134436
TCONS_00011505	XLOC_005755	--	--	11.9667	7.42092e-05	0.0139819
TCONS_00032792	Cni_M_Chr13G07400	Cni_M_Chr13G07400	- && - && -	-9.3975	7.48677e-05	0.0139983
TCONS_00020450	Cni_M_Chr06G08480	Cni_M_Chr06G08480	- && sp|Q03701|CEBPZ_HUMAN CCAAT/enhancer-binding protein zeta OS=Homo sapiens OX=9606 GN=CEBPZ PE=1 SV=3 && PF03914:CBF/Mak21 family	-9.24549	7.89696e-05	0.0144683
TCONS_00012870	XLOC_006311	--	--	13.2656	9.40563e-05	0.0164388
TCONS_00046734	XLOC_023297	--	--	5.12914	9.67181e-05	0.0166845
TCONS_00056566	XLOC_028408	--	--	9.35652	9.99964e-05	0.0169204
TCONS_00018063	Cni_M_Chr05G10840	Cni_M_Chr05G10840	- && sp|Q2HJM9|MEST_BOVIN Mesoderm-specific transcript homolog protein OS=Bos taurus OX=9913 GN=MEST PE=2 SV=2 && PF00561:alpha/beta hydrolase fold	-9.19627	0.000108464	0.0180091
TCONS_00050713	XLOC_025266	--	--	7.98054	0.000120664	0.019666
TCONS_00048646	Cni_M_Chr27G01180	Cni_M_Chr27G01180	- && sp|Q9NRM0|GTR9_HUMAN Solute carrier family 2, facilitated glucose transporter member 9 OS=Homo sapiens OX=9606 GN=SLC2A9 PE=1 SV=2 && PF00083:Sugar (and other) transporter	8.98435	0.000136288	0.0219432
TCONS_00011731	XLOC_005769	--	--	-12.8	0.000151019	0.0235999
TCONS_00050722	Cni_M_Chr29G01900	Cni_M_Chr29G01900	- && sp|Q01974|ROR2_HUMAN Tyrosine-protein kinase transmembrane receptor ROR2 OS=Homo sapiens OX=9606 GN=ROR2 PE=1 SV=2 && PF01392:Fz domain|PF07714:Protein tyrosine kinase|PF00051:Kringle domain|PF07679:Immunoglobulin I-set domain	12.5483	0.000162276	0.0248521
TCONS_00011703	XLOC_005769	--	--	6.03448	0.000162465	0.0248521
TCONS_00013464	XLOC_006583	--	--	4.42778	0.000164137	0.0248521
TCONS_00049389	Cni_M_Chr28G03890	Cni_M_Chr28G03890	- && - && -	12.5713	0.000167749	0.0248705
TCONS_00000011	XLOC_000009	--	--	6.902	0.000194864	0.0273903
TCONS_00011487	XLOC_005755	--	--	9.70012	0.000211753	0.0287029
TCONS_00027962	XLOC_013874	--	--	12.3216	0.000212739	0.0287029
TCONS_00028694	XLOC_014236	--	--	11.2992	0.000212846	0.0287029
TCONS_00051075	Cni_M_Chr29G00840	Cni_M_Chr29G00840	- && - && -	-12.0332	0.000232207	0.0303882
TCONS_00027964	XLOC_013874	--	--	-12.2072	0.000241996	0.0311948
TCONS_00011480	XLOC_005755	--	--	10.9319	0.000319795	0.0383623
TCONS_00008192	Cni_M_Chr02G07420	Cni_M_Chr02G07420	- && sp|F1MJR8|TEX14_BOVIN Inactive serine/threonine-protein kinase TEX14 OS=Bos taurus OX=9913 GN=TEX14 PE=3 SV=2 && PF12796:Ankyrin repeats (3 copies)|PF07714:Protein tyrosine kinase|PF15548:Domain of unknown function (DUF4655)	7.4649	0.000437593	0.0482369
TCONS_00018646	XLOC_009238	--	--	-11.2543	0.000484108	0.0520681
TCONS_00011512	XLOC_005755	--	--	11.3821	0.000519155	0.0542987
TCONS_00034606	XLOC_017356	--	--	11.2915	0.000552827	0.0562697
TCONS_00011642	XLOC_005755	--	--	-2.96533	0.000560246	0.0565913
TCONS_00033954	XLOC_017029	--	--	5.12807	0.000571933	0.0573358
TCONS_00027973	XLOC_013874	--	--	11.181	0.000591683	0.0586517
TCONS_00027769	XLOC_013782	--	--	-9.3927	0.000627649	0.0612778
TCONS_00006547	Cni_M_Chr02G13050	Cni_M_Chr02G13050	- && sp|Q17QJ1|ACSF2_BOVIN Medium-chain acyl-CoA ligase ACSF2, mitochondrial OS=Bos taurus OX=9913 GN=ACSF2 PE=2 SV=1 && PF13193:AMP-binding enzyme C-terminal domain|PF00501:AMP-binding enzyme	5.24586	0.000648524	0.0619933
TCONS_00008036	Cni_M_Chr02G05900	Cni_M_Chr02G05900	- && - && -	10.7831	0.000784172	0.0699071
TCONS_00009176	XLOC_004666	--	--	6.22616	0.000796678	0.0705485
TCONS_00022970	Cni_M_Chr07G08090	Cni_M_Chr07G08090	- && sp|Q8TAM2|TTC8_HUMAN Tetratricopeptide repeat protein 8 OS=Homo sapiens OX=9606 GN=TTC8 PE=1 SV=2 && -	10.708	0.000801361	0.0707275
TCONS_00050799	Cni_M_Chr29G02390	Cni_M_Chr29G02390	- && - && -	5.10589	0.000816143	0.0715566
TCONS_00047107	Cni_M_Chr25G05360	Cni_M_Chr25G05360	- && sp|Q9H8U3|ZFAN3_HUMAN AN1-type zinc finger protein 3 OS=Homo sapiens OX=9606 GN=ZFAND3 PE=1 SV=1 && PF01428:AN1-like Zinc finger	10.6309	0.000886435	0.0757204
TCONS_00056290	Cni_M_Chr33G05020	Cni_M_Chr33G05020	- && - && -	10.6107	0.000898646	0.0765174
TCONS_00023706	Cni_M_Chr08G03990	Cni_M_Chr08G03990	- && - && -	-10.5878	0.000964858	0.0790764
TCONS_00031243	Cni_M_Chr13G01220	Cni_M_Chr13G01220	- && sp|P07814|SYEP_HUMAN Bifunctional glutamate/proline--tRNA ligase OS=Homo sapiens OX=9606 GN=EPRS1 PE=1 SV=5 && PF00749:tRNA synthetases class I (E and Q), catalytic domain|PF03129:Anticodon binding domain|PF09180:Prolyl-tRNA synthetase, C-terminal|PF00587:tRNA synthetase class II core domain (G, H, P, S and T)|PF00458:WHEP-TRS domain|PF03950:tRNA synthetases class I (E and Q), anti-codon bin…	10.5052	0.000976621	0.0790764
TCONS_00050522	XLOC_025180	--	--	-10.576	0.000977603	0.0790764
TCONS_00003623	XLOC_001848	--	--	-10.3269	0.000985475	0.0790764
TCONS_00056565	XLOC_028408	--	--	-10.3067	0.00100393	0.0793759
TCONS_00007961	Cni_M_Chr02G05350	Cni_M_Chr02G05350	- && sp|P68103|EF1A1_BOVIN Elongation factor 1-alpha 1 OS=Bos taurus OX=9913 GN=EEF1A1 PE=1 SV=1 && PF03143:Elongation factor Tu C-terminal domain|PF00009:Elongation factor Tu GTP binding domain|PF03144:Elongation factor Tu domain 2	10.4494	0.00102996	0.0802404
TCONS_00057000	XLOC_028700	--	--	3.96995	0.00103579	0.0804587
TCONS_00044846	XLOC_022449	--	--	10.2709	0.00118103	0.0893881
TCONS_00053112	XLOC_026530	--	--	-10.0744	0.00118766	0.0896346
TCONS_00013432	XLOC_006579	--	--	-8.28533	0.00119869	0.090211
TCONS_00005756	XLOC_002957	--	--	-10.0254	0.00122875	0.0914367
TCONS_00003611	XLOC_001848	--	--	-10.2085	0.00127344	0.0926509
TCONS_00005762	XLOC_002957	--	--	9.84834	0.00149815	0.103916
TCONS_00011608	XLOC_005755	--	--	-9.68223	0.00151752	0.104216
TCONS_00028695	XLOC_014236	--	--	9.84862	0.00158088	0.107137
TCONS_00003344	XLOC_001748	--	--	-4.23411	0.00175421	0.11564
TCONS_00035833	XLOC_018003	--	--	9.67174	0.00175423	0.11564
TCONS_00023893	XLOC_011839	--	--	7.3172	0.00180912	0.117992
TCONS_00007989	XLOC_004085	--	--	9.53595	0.00187994	0.119678
TCONS_00034813	XLOC_017470	--	--	-4.70241	0.00207039	0.12881
TCONS_00011717	XLOC_005769	--	--	8.4196	0.00231301	0.139654
TCONS_00046741	XLOC_023297	--	--	4.1137	0.00232134	0.139838
TCONS_00005754	XLOC_002957	--	--	-9.23532	0.00244634	0.14539
TCONS_00011535	XLOC_005758	--	--	-9.20512	0.00251745	0.149282
TCONS_00011563	Cni_M_Chr03G13070	Cni_M_Chr03G13070	- && - && -	-8.98695	0.0025383	0.149534
TCONS_00011713	XLOC_005769	--	--	7.57778	0.00278502	0.157755
TCONS_00057006	XLOC_028702	--	--	4.18704	0.00297247	0.167658
TCONS_00045637	Cni_M_Chr25G01510	Cni_M_Chr25G01510	- && - && -	8.87067	0.0030707	0.170305
TCONS_00042357	Cni_M_Chr22G03750	Cni_M_Chr22G03750	- && - && -	3.58565	0.00368594	0.197819
TCONS_00012739	Cni_M_Chr03G07780	Cni_M_Chr03G07780	- && sp|Q58DW0|RL4_BOVIN 60S ribosomal protein L4 OS=Bos taurus OX=9913 GN=RPL4 PE=2 SV=3 && PF14374:60S ribosomal protein L4 C-terminal domain|PF00573:Ribosomal protein L4/L1 family	-8.56598	0.00381776	0.202037
TCONS_00039511	Cni_M_Chr20G02520	Cni_M_Chr20G02520	- && sp|Q3SZL6|DCP1B_BOVIN mRNA-decapping enzyme 1B OS=Bos taurus OX=9913 GN=DCP1B PE=2 SV=1 && PF06058:Dcp1-like decapping family	3.99911	0.00388593	0.204068
TCONS_00021263	Cni_M_Chr07G04500	Cni_M_Chr07G04500	- && sp|O60524|NEMF_HUMAN Nuclear export mediator factor NEMF OS=Homo sapiens OX=9606 GN=NEMF PE=1 SV=4 && PF05670:NFACT protein RNA binding domain|PF05833:Fibronectin-binding protein A N-terminus (FbpA)|PF11923:NFACT protein C-terminal domain	2.60804	0.00388956	0.204068
TCONS_00020711	Cni_M_Chr06G10540	Cni_M_Chr06G10540	- && - && -	8.62814	0.00406023	0.21052
TCONS_00031245	Cni_M_Chr13G01220	Cni_M_Chr13G01220	- && sp|P07814|SYEP_HUMAN Bifunctional glutamate/proline--tRNA ligase OS=Homo sapiens OX=9606 GN=EPRS1 PE=1 SV=5 && PF00749:tRNA synthetases class I (E and Q), catalytic domain|PF03129:Anticodon binding domain|PF09180:Prolyl-tRNA synthetase, C-terminal|PF00587:tRNA synthetase class II core domain (G, H, P, S and T)|PF00458:WHEP-TRS domain|PF03950:tRNA synthetases class I (E and Q), anti-codon bin…	8.56434	0.00423155	0.217816
TCONS_00051463	XLOC_025642	--	--	-3.06643	0.00470031	0.237393
TCONS_00009706	XLOC_004952	--	--	-8.25703	0.00501688	0.251469
TCONS_00054624	XLOC_027272	--	--	8.37372	0.00503072	0.251688
TCONS_00007156	Cni_M_Chr02G17760	Cni_M_Chr02G17760	- && sp|Q9UHD8|SEPT9_HUMAN Septin-9 OS=Homo sapiens OX=9606 GN=SEPTIN9 PE=1 SV=2 && PF00735:Septin	6.6564	0.00506564	0.25264
TCONS_00004782	XLOC_002472	--	--	-6.64171	0.00510397	0.253443
TCONS_00000010	XLOC_000008	--	--	-8.15147	0.00551798	0.268045
TCONS_00044003	Cni_M_Chr23G04390	Cni_M_Chr23G04390	- && sp|O75334|LIPA2_HUMAN Liprin-alpha-2 OS=Homo sapiens OX=9606 GN=PPFIA2 PE=1 SV=2 && PF07647:SAM domain (Sterile alpha motif)|PF00536:SAM domain (Sterile alpha motif)	-8.10195	0.00584129	0.279603
TCONS_00028451	Cni_M_Chr11G04090	Cni_M_Chr11G04090	- && sp|Q9H2C8|O51V1_HUMAN Olfactory receptor 51V1 OS=Homo sapiens OX=9606 GN=OR51V1 PE=3 SV=2 && PF13853:Olfactory receptor	-8.0893	0.00596	0.283605
TCONS_00013488	XLOC_006583	--	--	8.19021	0.00597827	0.283605
TCONS_00033363	XLOC_016745	--	--	3.59312	0.00603825	0.28594
TCONS_00030124	XLOC_015011	--	--	5.62158	0.00634863	0.298509
TCONS_00011595	XLOC_005760	--	--	4.00616	0.00644584	0.302545
TCONS_00011671	XLOC_005763	--	--	-4.83687	0.00705244	0.324705
TCONS_00016133	XLOC_007982	--	--	-5.02826	0.00708681	0.325723
TCONS_00041892	Cni_M_Chr22G00380	Cni_M_Chr22G00380	- && - && -	2.06777	0.0072718	0.33136
TCONS_00041484	XLOC_020893	--	--	4.06137	0.00736101	0.33407
TCONS_00019876	XLOC_009894	--	--	7.98233	0.00741658	0.334468
TCONS_00015999	Cni_M_Chr05G05560	Cni_M_Chr05G05560	- && sp|P55011|S12A2_HUMAN Solute carrier family 12 member 2 OS=Homo sapiens OX=9606 GN=SLC12A2 PE=1 SV=1 && PF00324:Amino acid permease|PF08403:Amino acid permease N-terminal|PF03522:Solute carrier family 12	7.98233	0.00741841	0.334468
TCONS_00036698	XLOC_018408	--	--	6.36451	0.00743601	0.334468
TCONS_00013430	Cni_M_Chr03G13060	Cni_M_Chr03G13060	- && - && -	3.27822	0.00764098	0.340588
TCONS_00007967	Cni_M_Chr02G05350	Cni_M_Chr02G05350	- && sp|P68103|EF1A1_BOVIN Elongation factor 1-alpha 1 OS=Bos taurus OX=9913 GN=EEF1A1 PE=1 SV=1 && PF03143:Elongation factor Tu C-terminal domain|PF00009:Elongation factor Tu GTP binding domain|PF03144:Elongation factor Tu domain 2	-7.96605	0.00775217	0.342765
TCONS_00032560	Cni_M_Chr13G05410	Cni_M_Chr13G05410	- && - && -	7.91138	0.00775434	0.342765
TCONS_00011711	XLOC_005769	--	--	-7.94793	0.00791295	0.347464
TCONS_00022467	Cni_M_Chr07G04480	Cni_M_Chr07G04480	- && sp|Q8N7A1|KLDC1_HUMAN Kelch domain-containing protein 1 OS=Homo sapiens OX=9606 GN=KLHDC1 PE=2 SV=2 && PF13964:Kelch motif|PF13418:Galactose oxidase, central domain|PF13854:Kelch motif	4.6722	0.00801363	0.350148
TCONS_00011467	XLOC_005755	--	--	2.34171	0.00807702	0.350379
TCONS_00016948	XLOC_008392	--	--	-7.74674	0.00828061	0.355384
TCONS_00051018	XLOC_025421	--	--	-3.98477	0.00907855	0.384046
TCONS_00050521	XLOC_025183	--	--	-3.69604	0.00912536	0.3848
TCONS_00012737	Cni_M_Chr03G07780	Cni_M_Chr03G07780	- && sp|Q58DW0|RL4_BOVIN 60S ribosomal protein L4 OS=Bos taurus OX=9913 GN=RPL4 PE=2 SV=3 && PF14374:60S ribosomal protein L4 C-terminal domain|PF00573:Ribosomal protein L4/L1 family	-1.73055	0.00931078	0.391377
TCONS_00019837	XLOC_009868	--	--	6.17611	0.00934882	0.392355
TCONS_00056563	XLOC_028408	--	--	-5.69824	0.00958203	0.400246
TCONS_00004276	Cni_M_Chr01G13930	Cni_M_Chr01G13930	- && sp|Q95J79|TYOBP_BOVIN TYRO protein tyrosine kinase-binding protein OS=Bos taurus OX=9913 GN=TYROBP PE=3 SV=1 && -	3.37737	0.0100076	0.414761
TCONS_00004767	XLOC_002470	--	--	2.43025	0.0102355	0.421575
TCONS_00011569	Cni_M_Chr03G13070	Cni_M_Chr03G13070	- && - && -	-6.90599	0.0106356	0.434686
TCONS_00056514	XLOC_028377	--	--	7.59914	0.010682	0.435911
TCONS_00011479	XLOC_005755	--	--	2.78925	0.0107167	0.436658
TCONS_00022570	XLOC_011222	--	--	-2.5566	0.0108752	0.440413
TCONS_00019822	Cni_M_Chr06G03140	Cni_M_Chr06G03140	- && sp|A0P8Z4|NR6A1_PIG Nuclear receptor subfamily 6 group A member 1 OS=Sus scrofa OX=9823 GN=NR6A1 PE=1 SV=2 && PF00105:Zinc finger, C4 type (two domains)|PF00104:Ligand-binding domain of nuclear hormone receptor	7.46131	0.0120544	0.469716
TCONS_00048954	XLOC_024432	--	--	3.05894	0.0122472	0.472905
TCONS_00013450	XLOC_006583	--	--	5.17517	0.0123162	0.47488
TCONS_00029165	Cni_M_Chr11G02350	Cni_M_Chr11G02350	- && - && -	-7.36531	0.0124087	0.476285
TCONS_00015591	Cni_M_Chr05G02610	Cni_M_Chr05G02610	- && sp|Q5BIN5|PIN1_BOVIN Peptidyl-prolyl cis-trans isomerase NIMA-interacting 1 OS=Bos taurus OX=9913 GN=PIN1 PE=2 SV=1 && PF00639:PPIC-type PPIASE domain|PF00397:WW domain	-5.27172	0.0125447	0.47814
TCONS_00013482	XLOC_006583	--	--	7.4	0.0132805	0.499024
TCONS_00054896	XLOC_027426	--	--	-7.27856	0.0133841	0.50196
TCONS_00034828	XLOC_017478	--	--	6.74347	0.0134153	0.50196
TCONS_00051020	XLOC_025421	--	--	-7.25189	0.0136933	0.511641
TCONS_00047359	XLOC_023579	--	--	-6.26965	0.0149203	0.542026
TCONS_00049704	XLOC_024790	--	--	-3.34239	0.014988	0.542026
TCONS_00011612	XLOC_005755	--	--	7.25123	0.015031	0.542026
TCONS_00035523	Cni_M_Chr16G00050	Cni_M_Chr16G00050	- && - && -	2.40996	0.015037	0.542026
TCONS_00011464	XLOC_005755	--	--	6.33959	0.0156481	0.556504
TCONS_00013413	XLOC_006569	--	--	5.81546	0.0157483	0.559316
TCONS_00011445	Cni_M_Chr03G13080	Cni_M_Chr03G13080	- && - && -	-1.81252	0.0158381	0.561755
TCONS_00008199	Cni_M_Chr02G07420	Cni_M_Chr02G07420	- && sp|F1MJR8|TEX14_BOVIN Inactive serine/threonine-protein kinase TEX14 OS=Bos taurus OX=9913 GN=TEX14 PE=3 SV=2 && PF12796:Ankyrin repeats (3 copies)|PF07714:Protein tyrosine kinase|PF15548:Domain of unknown function (DUF4655)	-6.03302	0.0159145	0.562961
TCONS_00011598	XLOC_005755	--	--	4.1961	0.0162311	0.570366
TCONS_00056291	Cni_M_Chr33G05020	Cni_M_Chr33G05020	- && - && -	-2.76409	0.0172657	0.602734
TCONS_00042749	XLOC_021477	--	--	3.54024	0.0183927	0.636226
TCONS_00011718	XLOC_005769	--	--	3.26613	0.018718	0.64329
TCONS_00032555	Cni_M_Chr13G05410	Cni_M_Chr13G05410	- && - && -	4.72457	0.0190519	0.650555
TCONS_00016000	Cni_M_Chr05G05560	Cni_M_Chr05G05560	- && sp|P55011|S12A2_HUMAN Solute carrier family 12 member 2 OS=Homo sapiens OX=9606 GN=SLC12A2 PE=1 SV=1 && PF00324:Amino acid permease|PF08403:Amino acid permease N-terminal|PF03522:Solute carrier family 12	2.74261	0.0190846	0.650671
TCONS_00011494	XLOC_005755	--	--	5.77076	0.0191241	0.650671
TCONS_00036729	Cni_M_Chr17G00270	Cni_M_Chr17G00270	- && sp|P56730|NETR_HUMAN Neurotrypsin OS=Homo sapiens OX=9606 GN=PRSS12 PE=2 SV=2 && PF00530:Scavenger receptor cysteine-rich domain|PF00051:Kringle domain|PF00089:Trypsin	-4.4594	0.0201096	0.674535
TCONS_00013409	XLOC_006570	--	--	4.84444	0.0202286	0.67767
TCONS_00042833	XLOC_021514	--	--	-2.98087	0.0210177	0.695337
TCONS_00008059	XLOC_004121	--	--	6.93358	0.0215164	0.704928
TCONS_00016949	XLOC_008392	--	--	4.45966	0.0215198	0.704928
TCONS_00054419	Cni_M_Chr32G01410	Cni_M_Chr32G01410	- && sp|Q9BZM5|ULBP2_HUMAN UL16-binding protein 2 OS=Homo sapiens OX=9606 GN=ULBP2 PE=1 SV=1 && PF00129:Class I Histocompatibility antigen, domains alpha 1 and 2	3.45507	0.0217955	0.711325
TCONS_00050523	XLOC_025180	--	--	-2.19326	0.0222604	0.722947
TCONS_00000186	Cni_M_Chr01G00180	Cni_M_Chr01G00180	- && sp|Q13469|NFAC2_HUMAN Nuclear factor of activated T-cells, cytoplasmic 2 OS=Homo sapiens OX=9606 GN=NFATC2 PE=1 SV=2 && PF00554:Rel homology DNA-binding domain|PF16179:Rel homology dimerisation domain	-4.07871	0.0228339	0.738793
TCONS_00011603	XLOC_005755	--	--	4.36254	0.0229347	0.73942
TCONS_00051404	Cni_M_Chr29G03210	Cni_M_Chr29G03210	- && sp|Q80Z10|ASTN2_MOUSE Astrotactin-2 OS=Mus musculus OX=10090 GN=Astn2 PE=1 SV=2 && -	4.17634	0.0234335	0.750042
TCONS_00027181	XLOC_013479	--	--	2.67232	0.0238769	0.760569
TCONS_00034596	XLOC_017352	--	--	-4.22071	0.0244011	0.772633
TCONS_00013411	XLOC_006570	--	--	4.58645	0.0247638	0.779473
TCONS_00036629	XLOC_018374	--	--	-5.76016	0.024834	0.780512
TCONS_00011484	XLOC_005755	--	--	-6.67297	0.0253632	0.789374
TCONS_00054619	XLOC_027270	--	--	2.63727	0.0253951	0.789374
TCONS_00011482	XLOC_005755	--	--	3.78073	0.0260554	0.804868
TCONS_00046745	XLOC_023297	--	--	-3.54953	0.0261304	0.805313
TCONS_00019888	XLOC_009894	--	--	6.7239	0.026711	0.819406
TCONS_00036733	Cni_M_Chr17G00270	Cni_M_Chr17G00270	- && sp|P56730|NETR_HUMAN Neurotrypsin OS=Homo sapiens OX=9606 GN=PRSS12 PE=2 SV=2 && PF00530:Scavenger receptor cysteine-rich domain|PF00051:Kringle domain|PF00089:Trypsin	-2.83329	0.0273741	0.834926
TCONS_00046732	XLOC_023297	--	--	2.72891	0.0274579	0.836522
TCONS_00010724	XLOC_005376	--	--	6.63337	0.0282963	0.858128
TCONS_00047687	XLOC_023751	--	--	2.58923	0.0291037	0.867925
TCONS_00008203	Cni_M_Chr02G07420	Cni_M_Chr02G07420	- && sp|F1MJR8|TEX14_BOVIN Inactive serine/threonine-protein kinase TEX14 OS=Bos taurus OX=9913 GN=TEX14 PE=3 SV=2 && PF12796:Ankyrin repeats (3 copies)|PF07714:Protein tyrosine kinase|PF15548:Domain of unknown function (DUF4655)	2.80336	0.0303004	0.889458
TCONS_00044066	Cni_M_Chr23G04820	Cni_M_Chr23G04820	- && - && -	-5.25178	0.0304527	0.892854
TCONS_00022685	XLOC_011276	--	--	-1.56348	0.0310927	0.907702
TCONS_00054623	XLOC_027272	--	--	2.98478	0.0315468	0.915927
TCONS_00050949	XLOC_025382	--	--	2.10384	0.0324315	0.933452
TCONS_00049939	XLOC_024909	--	--	-2.82417	0.0331688	0.948505
TCONS_00056562	Cni_M_Chr33G07850	Cni_M_Chr33G07850	- && sp|P0DMW4|SIL2A_HUMAN Small integral membrane protein 10-like protein 2A OS=Homo sapiens OX=9606 GN=SMIM10L2A PE=4 SV=1 && -	2.05363	0.0337646	0.954511
TCONS_00042356	Cni_M_Chr22G03750	Cni_M_Chr22G03750	- && - && -	-2.18705	0.033774	0.954511
TCONS_00040513	XLOC_020379	--	--	6.47847	0.0339118	0.955196
TCONS_00056488	XLOC_028364	--	--	-2.57343	0.0341397	0.957713
TCONS_00023530	Cni_M_Chr08G02790	Cni_M_Chr08G02790	- && - && -	-2.91298	0.0363206	0.993709
TCONS_00011611	XLOC_005755	--	--	5.10032	0.0369133	1
TCONS_00013414	XLOC_006572	--	--	2.73864	0.0371167	1
TCONS_00037457	XLOC_018833	--	--	6.35955	0.0383948	1
TCONS_00004941	XLOC_002560	--	--	2.76083	0.0388425	1
TCONS_00009051	Cni_M_Chr02G14680	Cni_M_Chr02G14680	- && - && -	2.05132	0.0389473	1
TCONS_00047293	Cni_M_Chr25G06730	Cni_M_Chr25G06730	- && sp|P26884|FKBP3_BOVIN Peptidyl-prolyl cis-trans isomerase FKBP3 OS=Bos taurus OX=9913 GN=FKBP3 PE=1 SV=2 && PF18410:Basic tilted helix bundle domain|PF00254:FKBP-type peptidyl-prolyl cis-trans isomerase	-6.19882	0.0391079	1
TCONS_00050121	XLOC_024972	--	--	-6.19882	0.0391166	1
TCONS_00030060	Cni_M_Chr12G03070	Cni_M_Chr12G03070	- && sp|O46382|BIG1_BOVIN Brefeldin A-inhibited guanine nucleotide-exchange protein 1 OS=Bos taurus OX=9913 GN=ARFGEF1 PE=1 SV=1 && -	5.08133	0.0396122	1
TCONS_00041319	XLOC_020797	--	--	6.23639	0.0397243	1
TCONS_00034607	XLOC_017356	--	--	-5.02059	0.0399009	1
TCONS_00044811	XLOC_022428	--	--	2.17734	0.0400053	1
TCONS_00051029	XLOC_025425	--	--	5.07419	0.0411213	1
TCONS_00011594	XLOC_005760	--	--	-2.15874	0.0421804	1
TCONS_00008191	Cni_M_Chr02G07420	Cni_M_Chr02G07420	- && sp|F1MJR8|TEX14_BOVIN Inactive serine/threonine-protein kinase TEX14 OS=Bos taurus OX=9913 GN=TEX14 PE=3 SV=2 && PF12796:Ankyrin repeats (3 copies)|PF07714:Protein tyrosine kinase|PF15548:Domain of unknown function (DUF4655)	-1.85581	0.0425948	1
TCONS_00042125	Cni_M_Chr22G02230	Cni_M_Chr22G02230	- && - && -	-2.46755	0.0427024	1
TCONS_00017393	Cni_M_Chr05G05620	Cni_M_Chr05G05620	- && sp|Q96KG7|MEG10_HUMAN Multiple epidermal growth factor-like domains protein 10 OS=Homo sapiens OX=9606 GN=MEGF10 PE=1 SV=1 && -	2.1503	0.0435918	1
TCONS_00011720	XLOC_005769	--	--	5.35981	0.0444904	1
TCONS_00011390	XLOC_005728	--	--	5.98905	0.0447746	1
TCONS_00013427	XLOC_006575	--	--	2.75629	0.0448549	1
TCONS_00010669	XLOC_005346	--	--	6.06869	0.0450969	1
TCONS_00056116	XLOC_028147	--	--	2.25408	0.0456811	1
TCONS_00037766	XLOC_019003	--	--	4.94614	0.0474324	1
TCONS_00028448	Cni_M_Chr11G04090	Cni_M_Chr11G04090	- && sp|Q9H2C8|O51V1_HUMAN Olfactory receptor 51V1 OS=Homo sapiens OX=9606 GN=OR51V1 PE=3 SV=2 && PF13853:Olfactory receptor	5.95719	0.0483087	1
TCONS_00050298	XLOC_025078	--	--	-2.99032	0.0488057	1
TCONS_00050478	Cni_M_Chr29G00440	Cni_M_Chr29G00440	- && - && -	5.94506	0.0490227	1
TCONS_00022686	XLOC_011276	--	--	-2.12238	0.0494817	1
TCONS_00039254	XLOC_019741	--	--	-2.43819	0.0498988	1

## Sheet: Table S3
Differentially expressed transcripts in the RM layer (High-Yield vs. Low-Yield)
transcript_id	gene_id	gene_name	gene_description	log2FoldChange	pvalue	padj
TCONS_00015594	Cni_M_Chr05G02610	Cni_M_Chr05G02610	- && sp|Q5BIN5|PIN1_BOVIN Peptidyl-prolyl cis-trans isomerase NIMA-interacting 1 OS=Bos taurus OX=9913 GN=PIN1 PE=2 SV=1 && PF00639:PPIC-type PPIASE domain|PF00397:WW domain	14.753	5.53278e-37	1.37235e-32
TCONS_00008060	XLOC_004121	--	--	-12.3351	2.51743e-17	1.56106e-13
TCONS_00011464	XLOC_005755	--	--	-13.2607	1.24089e-12	2.7981e-09
TCONS_00016391	Cni_M_Chr05G09000	Cni_M_Chr05G09000	- && sp|Q9UNA1|RHG26_HUMAN Rho GTPase-activating protein 26 OS=Homo sapiens OX=9606 GN=ARHGAP26 PE=1 SV=1 && -	-7.06226	1.17958e-09	1.82865e-06
TCONS_00011493	XLOC_005755	--	--	4.14289	1.7446e-08	2.06062e-05
TCONS_00011719	XLOC_005769	--	--	9.79025	3.56836e-08	3.6879e-05
TCONS_00056690	Cni_M_Chr33G09380	Cni_M_Chr33G09380	- && sp|Q62829|PAK3_RAT Serine/threonine-protein kinase PAK 3 OS=Rattus norvegicus OX=10116 GN=Pak3 PE=1 SV=1 && PF00786:P21-Rho-binding domain|PF00069:Protein kinase domain	13.3846	9.7053e-08	8.30104e-05
TCONS_00011603	XLOC_005755	--	--	6.60502	1.01991e-07	8.43265e-05
TCONS_00025076	XLOC_012441	--	--	-9.85907	1.91566e-07	0.00013576
TCONS_00011708	XLOC_005769	--	--	10.4016	2.29111e-07	0.000149549
TCONS_00055366	XLOC_027702	--	--	-6.694	2.38045e-07	0.000151397
TCONS_00053539	XLOC_026756	--	--	12.7564	3.21229e-07	0.000189709
TCONS_00045303	XLOC_022654	--	--	12.6029	7.22196e-07	0.000348295
TCONS_00056294	Cni_M_Chr33G05020	Cni_M_Chr33G05020	- && - && -	8.41181	8.1322e-07	0.000369121
TCONS_00015590	Cni_M_Chr05G02610	Cni_M_Chr05G02610	- && sp|Q5BIN5|PIN1_BOVIN Peptidyl-prolyl cis-trans isomerase NIMA-interacting 1 OS=Bos taurus OX=9913 GN=PIN1 PE=2 SV=1 && PF00639:PPIC-type PPIASE domain|PF00397:WW domain	-10.5898	8.18482e-07	0.000369121
TCONS_00055966	XLOC_028052	--	--	-8.62864	8.5908e-07	0.000377731
TCONS_00027962	XLOC_013874	--	--	12.6849	8.68033e-07	0.000377731
TCONS_00036727	Cni_M_Chr17G00270	Cni_M_Chr17G00270	- && sp|P56730|NETR_HUMAN Neurotrypsin OS=Homo sapiens OX=9606 GN=PRSS12 PE=2 SV=2 && PF00530:Scavenger receptor cysteine-rich domain|PF00051:Kringle domain|PF00089:Trypsin	11.6694	2.51132e-06	0.000902765
TCONS_00051024	XLOC_025423	--	--	-9.49863	3.42229e-06	0.00114711
TCONS_00015592	Cni_M_Chr05G02610	Cni_M_Chr05G02610	- && sp|Q5BIN5|PIN1_BOVIN Peptidyl-prolyl cis-trans isomerase NIMA-interacting 1 OS=Bos taurus OX=9913 GN=PIN1 PE=2 SV=1 && PF00639:PPIC-type PPIASE domain|PF00397:WW domain	-10.2302	4.15918e-06	0.00132262
TCONS_00011703	XLOC_005769	--	--	-7.69617	4.71695e-06	0.00146249
TCONS_00056297	Cni_M_Chr33G05020	Cni_M_Chr33G05020	- && - && -	8.03659	5.74918e-06	0.00170392
TCONS_00015595	Cni_M_Chr05G02610	Cni_M_Chr05G02610	- && sp|Q5BIN5|PIN1_BOVIN Peptidyl-prolyl cis-trans isomerase NIMA-interacting 1 OS=Bos taurus OX=9913 GN=PIN1 PE=2 SV=1 && PF00639:PPIC-type PPIASE domain|PF00397:WW domain	-13.4895	5.92833e-06	0.00170984
TCONS_00011698	XLOC_005769	--	--	8.72618	9.45214e-06	0.00239236
TCONS_00011559	Cni_M_Chr03G13050	Cni_M_Chr03G13050	- && - && -	-4.02542	9.91035e-06	0.00248299
TCONS_00049704	XLOC_024790	--	--	-8.21209	1.24364e-05	0.00299489
TCONS_00005755	XLOC_002957	--	--	-16.0509	1.30116e-05	0.00310327
TCONS_00013426	XLOC_006573	--	--	-9.40576	1.56161e-05	0.00352129
TCONS_00055528	XLOC_027795	--	--	20.8208	2.03232e-05	0.00450086
TCONS_00021255	Cni_M_Chr07G04500	Cni_M_Chr07G04500	- && sp|O60524|NEMF_HUMAN Nuclear export mediator factor NEMF OS=Homo sapiens OX=9606 GN=NEMF PE=1 SV=4 && PF05670:NFACT protein RNA binding domain|PF05833:Fibronectin-binding protein A N-terminus (FbpA)|PF11923:NFACT protein C-terminal domain	20.3298	2.06736e-05	0.00453171
TCONS_00034605	XLOC_017356	--	--	-19.7933	2.4914e-05	0.00528177
TCONS_00056298	Cni_M_Chr33G05020	Cni_M_Chr33G05020	- && - && -	2.81009	2.90563e-05	0.00600594
TCONS_00005763	XLOC_002957	--	--	-16.939	3.71415e-05	0.0074295
TCONS_00011725	XLOC_005769	--	--	15.0789	4.78034e-05	0.0091916
TCONS_00022476	Cni_M_Chr07G04480	Cni_M_Chr07G04480	- && sp|Q8N7A1|KLDC1_HUMAN Kelch domain-containing protein 1 OS=Homo sapiens OX=9606 GN=KLHDC1 PE=2 SV=2 && PF13964:Kelch motif|PF13418:Galactose oxidase, central domain|PF13854:Kelch motif	-15.3187	4.98462e-05	0.00943427
TCONS_00050512	XLOC_025180	--	--	-7.52028	5.02066e-05	0.00943427
TCONS_00011728	XLOC_005769	--	--	14.5933	5.4362e-05	0.00998811
TCONS_00011494	XLOC_005755	--	--	10.225	6.02167e-05	0.0107454
TCONS_00024905	Cni_M_Chr08G06450	Cni_M_Chr08G06450	- && sp|Q8WVM7|STAG1_HUMAN Cohesin subunit SA-1 OS=Homo sapiens OX=9606 GN=STAG1 PE=1 SV=3 && PF08514:STAG domain	6.02475	8.4926e-05	0.013768
TCONS_00015599	Cni_M_Chr05G02610	Cni_M_Chr05G02610	- && sp|Q5BIN5|PIN1_BOVIN Peptidyl-prolyl cis-trans isomerase NIMA-interacting 1 OS=Bos taurus OX=9913 GN=PIN1 PE=2 SV=1 && PF00639:PPIC-type PPIASE domain|PF00397:WW domain	-13.7118	9.40771e-05	0.014676
TCONS_00011570	Cni_M_Chr03G13050	Cni_M_Chr03G13050	- && - && -	13.5587	9.9453e-05	0.0149839
TCONS_00056566	XLOC_028408	--	--	9.18311	0.000117127	0.0165661
TCONS_00031898	Cni_M_Chr13G06790	Cni_M_Chr13G06790	- && - && -	-13.3778	0.000121144	0.0166936
TCONS_00018482	Cni_M_Chr06G02580	Cni_M_Chr06G02580	- && sp|Q08DF4|DYN1_BOVIN Dynamin-1 OS=Bos taurus OX=9913 GN=DNM1 PE=2 SV=1 && PF02212:Dynamin GTPase effector domain|PF01031:Dynamin central region|PF00350:Dynamin family|PF00169:PH domain	-6.33335	0.00012561	0.0169715
TCONS_00011491	XLOC_005755	--	--	6.04994	0.000132974	0.0172966
TCONS_00000011	XLOC_000009	--	--	7.18422	0.00013319	0.0172966
TCONS_00040713	XLOC_020485	--	--	-7.09639	0.000137096	0.0173501
TCONS_00040214	XLOC_020237	--	--	9.06514	0.000137686	0.0173501
TCONS_00048646	Cni_M_Chr27G01180	Cni_M_Chr27G01180	- && sp|Q9NRM0|GTR9_HUMAN Solute carrier family 2, facilitated glucose transporter member 9 OS=Homo sapiens OX=9606 GN=SLC2A9 PE=1 SV=2 && PF00083:Sugar (and other) transporter	8.92989	0.000147836	0.0182434
TCONS_00054991	XLOC_027469	--	--	7.29165	0.000159551	0.0193237
TCONS_00027181	XLOC_013479	--	--	5.60065	0.000174064	0.0205595
TCONS_00018641	XLOC_009238	--	--	-12.7852	0.000184032	0.0212313
TCONS_00013488	XLOC_006583	--	--	12.4755	0.000218457	0.0244402
TCONS_00027964	XLOC_013874	--	--	-12.5665	0.000218744	0.0244402
TCONS_00011480	XLOC_005755	--	--	12.3422	0.000238654	0.0260931
TCONS_00044845	XLOC_022449	--	--	3.47932	0.000238797	0.0260931
TCONS_00015593	Cni_M_Chr05G02610	Cni_M_Chr05G02610	- && sp|Q5BIN5|PIN1_BOVIN Peptidyl-prolyl cis-trans isomerase NIMA-interacting 1 OS=Bos taurus OX=9913 GN=PIN1 PE=2 SV=1 && PF00639:PPIC-type PPIASE domain|PF00397:WW domain	11.4637	0.000270713	0.0282133
TCONS_00044959	XLOC_022505	--	--	12.0385	0.000309658	0.0314785
TCONS_00050531	XLOC_025180	--	--	-7.53577	0.000353423	0.0350555
TCONS_00027973	XLOC_013874	--	--	11.8664	0.000355884	0.0350555
TCONS_00011465	XLOC_005755	--	--	-11.8517	0.000379411	0.0370509
TCONS_00048954	XLOC_024432	--	--	5.12673	0.000402015	0.0386496
TCONS_00044005	Cni_M_Chr23G04390	Cni_M_Chr23G04390	- && sp|O75334|LIPA2_HUMAN Liprin-alpha-2 OS=Homo sapiens OX=9606 GN=PPFIA2 PE=1 SV=2 && PF07647:SAM domain (Sterile alpha motif)|PF00536:SAM domain (Sterile alpha motif)	-11.6472	0.000431229	0.0408252
TCONS_00042603	XLOC_021407	--	--	-6.8773	0.000435664	0.0410373
TCONS_00056514	XLOC_028377	--	--	-10.8014	0.000437435	0.0410373
TCONS_00011523	XLOC_005755	--	--	-11.6299	0.000442092	0.0412242
TCONS_00009176	XLOC_004666	--	--	7.08571	0.000495301	0.0445125
TCONS_00047107	Cni_M_Chr25G05360	Cni_M_Chr25G05360	- && sp|Q9H8U3|ZFAN3_HUMAN AN1-type zinc finger protein 3 OS=Homo sapiens OX=9606 GN=ZFAND3 PE=1 SV=1 && PF01428:AN1-like Zinc finger	11.3461	0.000514653	0.0457543
TCONS_00001252	XLOC_000622	--	--	3.77207	0.000527657	0.0465766
TCONS_00011718	XLOC_005769	--	--	-4.98622	0.000542206	0.0475225
TCONS_00013470	XLOC_006583	--	--	11.2426	0.000547465	0.0478145
TCONS_00050522	XLOC_025180	--	--	-11.2532	0.000583438	0.0495603
TCONS_00013574	XLOC_006629	--	--	10.9827	0.00067097	0.0540349
TCONS_00051026	XLOC_025421	--	--	8.59385	0.000680131	0.0545954
TCONS_00057015	XLOC_028710	--	--	3.4902	0.000748729	0.0584009
TCONS_00018772	Cni_M_Chr06G04860	Cni_M_Chr06G04860	- && sp|Q6UW56|ARAID_HUMAN All-trans retinoic acid-induced differentiation factor OS=Homo sapiens OX=9606 GN=ATRAID PE=1 SV=2 && -	-6.75382	0.000753435	0.0584708
TCONS_00013636	XLOC_006665	--	--	-10.9032	0.000760765	0.0584708
TCONS_00051075	Cni_M_Chr29G00840	Cni_M_Chr29G00840	- && - && -	-10.8889	0.000778925	0.0594476
TCONS_00055531	XLOC_027795	--	--	10.6964	0.000837933	0.0627807
TCONS_00011620	XLOC_005755	--	--	10.4803	0.000956229	0.0701725
TCONS_00053112	XLOC_026530	--	--	-10.5005	0.00100666	0.0727966
TCONS_00013450	XLOC_006583	--	--	-10.4776	0.00101553	0.0732247
TCONS_00013430	Cni_M_Chr03G13060	Cni_M_Chr03G13060	- && - && -	3.12771	0.00104113	0.0744679
TCONS_00050952	XLOC_025382	--	--	10.3468	0.00106186	0.0750275
TCONS_00011671	XLOC_005763	--	--	-5.12332	0.00112718	0.0784815
TCONS_00056266	XLOC_028226	--	--	-6.06522	0.00115048	0.0791395
TCONS_00002691	XLOC_001399	--	--	-10.2821	0.00118719	0.0805672
TCONS_00008036	Cni_M_Chr02G05900	Cni_M_Chr02G05900	- && - && -	10.1284	0.00120979	0.080949
TCONS_00021260	Cni_M_Chr07G04500	Cni_M_Chr07G04500	- && sp|O60524|NEMF_HUMAN Nuclear export mediator factor NEMF OS=Homo sapiens OX=9606 GN=NEMF PE=1 SV=4 && PF05670:NFACT protein RNA binding domain|PF05833:Fibronectin-binding protein A N-terminus (FbpA)|PF11923:NFACT protein C-terminal domain	-13.399	0.00126187	0.0834652
TCONS_00011642	XLOC_005755	--	--	-2.75149	0.00139705	0.0880163
TCONS_00056303	Cni_M_Chr33G05020	Cni_M_Chr33G05020	- && - && -	6.03427	0.00147821	0.0918937
TCONS_00040712	XLOC_020485	--	--	-3.99496	0.00155561	0.0952724
TCONS_00008195	Cni_M_Chr02G07420	Cni_M_Chr02G07420	- && sp|F1MJR8|TEX14_BOVIN Inactive serine/threonine-protein kinase TEX14 OS=Bos taurus OX=9913 GN=TEX14 PE=3 SV=2 && PF12796:Ankyrin repeats (3 copies)|PF07714:Protein tyrosine kinase|PF15548:Domain of unknown function (DUF4655)	8.47737	0.00162291	0.0983153
TCONS_00007961	Cni_M_Chr02G05350	Cni_M_Chr02G05350	- && sp|P68103|EF1A1_BOVIN Elongation factor 1-alpha 1 OS=Bos taurus OX=9913 GN=EEF1A1 PE=1 SV=1 && PF03143:Elongation factor Tu C-terminal domain|PF00009:Elongation factor Tu GTP binding domain|PF03144:Elongation factor Tu domain 2	-9.77659	0.00166535	0.100134
TCONS_00013411	XLOC_006570	--	--	4.97198	0.00172866	0.102578
TCONS_00055185	XLOC_027577	--	--	8.44831	0.00175142	0.10368
TCONS_00020447	Cni_M_Chr06G08480	Cni_M_Chr06G08480	- && sp|Q03701|CEBPZ_HUMAN CCAAT/enhancer-binding protein zeta OS=Homo sapiens OX=9606 GN=CEBPZ PE=1 SV=3 && PF03914:CBF/Mak21 family	-9.58067	0.00190317	0.110813
TCONS_00044809	XLOC_022426	--	--	7.32381	0.00194144	0.112251
TCONS_00011583	XLOC_005755	--	--	-6.16616	0.00195077	0.112527
TCONS_00035838	XLOC_018003	--	--	-9.53645	0.00199431	0.114216
TCONS_00032643	XLOC_016369	--	--	7.3345	0.00222841	0.123378
TCONS_00011483	XLOC_005755	--	--	5.7976	0.00246494	0.133786
TCONS_00047697	XLOC_023756	--	--	9.22656	0.00247751	0.134175
TCONS_00011716	XLOC_005769	--	--	7.14033	0.00261906	0.139481
TCONS_00007962	Cni_M_Chr02G05350	Cni_M_Chr02G05350	- && sp|P68103|EF1A1_BOVIN Elongation factor 1-alpha 1 OS=Bos taurus OX=9913 GN=EEF1A1 PE=1 SV=1 && PF03143:Elongation factor Tu C-terminal domain|PF00009:Elongation factor Tu GTP binding domain|PF03144:Elongation factor Tu domain 2	-9.17664	0.00264832	0.140597
TCONS_00056302	Cni_M_Chr33G05020	Cni_M_Chr33G05020	- && - && -	5.90676	0.00267261	0.14111
TCONS_00031245	Cni_M_Chr13G01220	Cni_M_Chr13G01220	- && sp|P07814|SYEP_HUMAN Bifunctional glutamate/proline--tRNA ligase OS=Homo sapiens OX=9606 GN=EPRS1 PE=1 SV=5 && PF00749:tRNA synthetases class I (E and Q), catalytic domain|PF03129:Anticodon binding domain|PF09180:Prolyl-tRNA synthetase, C-terminal|PF00587:tRNA synthetase class II core domain (G, H, P, S and T)|PF00458:WHEP-TRS domain|PF03950:tRNA synthetases class I (E and Q), anti-codon bin…	9.01246	0.00282931	0.146205
TCONS_00052431	XLOC_026145	--	--	-9.08429	0.0028655	0.147767
TCONS_00035735	XLOC_017959	--	--	5.70727	0.00311475	0.155763
TCONS_00033363	XLOC_016745	--	--	5.80265	0.00315939	0.15736
TCONS_00011605	XLOC_005755	--	--	-8.88456	0.00332344	0.162914
TCONS_00028695	XLOC_014236	--	--	8.8311	0.00348413	0.168217
TCONS_00011511	XLOC_005755	--	--	-8.82093	0.00350788	0.168951
TCONS_00004944	XLOC_002560	--	--	-5.12142	0.00353026	0.169043
TCONS_00003985	Cni_M_Chr01G11100	Cni_M_Chr01G11100	- && sp|Q76LV2|HS90A_BOVIN Heat shock protein HSP 90-alpha OS=Bos taurus OX=9913 GN=HSP90AA1 PE=1 SV=3 && PF00183:Hsp90 protein	8.6751	0.00381788	0.178677
TCONS_00029166	Cni_M_Chr11G02350	Cni_M_Chr11G02350	- && - && -	3.57576	0.00395185	0.182876
TCONS_00013448	XLOC_006583	--	--	-6.95111	0.00416071	0.190762
TCONS_00039511	Cni_M_Chr20G02520	Cni_M_Chr20G02520	- && sp|Q3SZL6|DCP1B_BOVIN mRNA-decapping enzyme 1B OS=Bos taurus OX=9913 GN=DCP1B PE=2 SV=1 && PF06058:Dcp1-like decapping family	4.20486	0.00437731	0.198129
TCONS_00054006	XLOC_026986	--	--	3.87391	0.00450988	0.20265
TCONS_00026400	XLOC_013094	--	--	8.43628	0.00479571	0.212579
TCONS_00034813	XLOC_017470	--	--	-4.14682	0.0047994	0.212579
TCONS_00030245	Cni_M_Chr12G04480	Cni_M_Chr12G04480	- && - && -	-6.81035	0.00485716	0.214347
TCONS_00020450	Cni_M_Chr06G08480	Cni_M_Chr06G08480	- && sp|Q03701|CEBPZ_HUMAN CCAAT/enhancer-binding protein zeta OS=Homo sapiens OX=9606 GN=CEBPZ PE=1 SV=3 && PF03914:CBF/Mak21 family	8.43559	0.00489774	0.215177
TCONS_00013413	XLOC_006569	--	--	8.42422	0.00495435	0.216733
TCONS_00056691	Cni_M_Chr33G09380	Cni_M_Chr33G09380	- && sp|Q62829|PAK3_RAT Serine/threonine-protein kinase PAK 3 OS=Rattus norvegicus OX=10116 GN=Pak3 PE=1 SV=1 && PF00786:P21-Rho-binding domain|PF00069:Protein kinase domain	-2.17307	0.0052467	0.224626
TCONS_00032555	Cni_M_Chr13G05410	Cni_M_Chr13G05410	- && - && -	-7.0192	0.00526749	0.224879
TCONS_00051029	XLOC_025425	--	--	5.6295	0.0053487	0.226026
TCONS_00011445	Cni_M_Chr03G13080	Cni_M_Chr03G13080	- && - && -	-2.01924	0.00620879	0.255394
TCONS_00032559	Cni_M_Chr13G05410	Cni_M_Chr13G05410	- && - && -	5.55854	0.00675598	0.270719
TCONS_00054419	Cni_M_Chr32G01410	Cni_M_Chr32G01410	- && sp|Q9BZM5|ULBP2_HUMAN UL16-binding protein 2 OS=Homo sapiens OX=9606 GN=ULBP2 PE=1 SV=1 && PF00129:Class I Histocompatibility antigen, domains alpha 1 and 2	2.937	0.00680215	0.271857
TCONS_00004157	Cni_M_Chr01G12570	Cni_M_Chr01G12570	- && sp|O00308|WWP2_HUMAN NEDD4-like E3 ubiquitin-protein ligase WWP2 OS=Homo sapiens OX=9606 GN=WWP2 PE=1 SV=2 && PF00397:WW domain|PF00632:HECT-domain (ubiquitin-transferase)	-3.88389	0.00685863	0.272913
TCONS_00052109	Cni_M_Chr31G00020	Cni_M_Chr31G00020	- && sp|Q86WT6|TRI69_HUMAN E3 ubiquitin-protein ligase TRIM69 OS=Homo sapiens OX=9606 GN=TRIM69 PE=1 SV=2 && PF00622:SPRY domain|PF13765:SPRY-associated domain	-2.8921	0.0072421	0.285132
TCONS_00050521	XLOC_025183	--	--	-4.15062	0.00733247	0.287731
TCONS_00050523	XLOC_025180	--	--	-3.01834	0.00747944	0.292157
TCONS_00002447	XLOC_001248	--	--	-3.65006	0.00771997	0.299665
TCONS_00012738	Cni_M_Chr03G07780	Cni_M_Chr03G07780	- && sp|Q58DW0|RL4_BOVIN 60S ribosomal protein L4 OS=Bos taurus OX=9913 GN=RPL4 PE=2 SV=3 && PF14374:60S ribosomal protein L4 C-terminal domain|PF00573:Ribosomal protein L4/L1 family	-7.97092	0.00810457	0.312152
TCONS_00011598	XLOC_005755	--	--	4.87169	0.00826271	0.315791
TCONS_00056513	XLOC_028377	--	--	1.81221	0.0085548	0.324819
TCONS_00050119	XLOC_024972	--	--	7.8917	0.00856441	0.324819
TCONS_00021253	Cni_M_Chr07G04500	Cni_M_Chr07G04500	- && sp|O60524|NEMF_HUMAN Nuclear export mediator factor NEMF OS=Homo sapiens OX=9606 GN=NEMF PE=1 SV=4 && PF05670:NFACT protein RNA binding domain|PF05833:Fibronectin-binding protein A N-terminus (FbpA)|PF11923:NFACT protein C-terminal domain	-9.20168	0.00906275	0.340595
TCONS_00051023	XLOC_025421	--	--	7.8072	0.00949811	0.354272
TCONS_00004276	Cni_M_Chr01G13930	Cni_M_Chr01G13930	- && sp|Q95J79|TYOBP_BOVIN TYRO protein tyrosine kinase-binding protein OS=Bos taurus OX=9913 GN=TYROBP PE=3 SV=1 && -	6.22799	0.00985378	0.36371
TCONS_00023355	Cni_M_Chr08G01540	Cni_M_Chr08G01540	- && sp|Q58DX5|NADL2_HUMAN Inactive N-acetylated-alpha-linked acidic dipeptidase-like protein 2 OS=Homo sapiens OX=9606 GN=NAALADL2 PE=1 SV=3 && -	1.9419	0.0100537	0.369441
TCONS_00056563	XLOC_028408	--	--	-5.76636	0.0103727	0.376698
TCONS_00000986	Cni_M_Chr01G06620	Cni_M_Chr01G06620	- && - && -	-4.97864	0.0105784	0.382488
TCONS_00035835	XLOC_018003	--	--	7.69519	0.0107775	0.387988
TCONS_00051025	XLOC_025421	--	--	-2.38741	0.0109555	0.393257
TCONS_00022477	Cni_M_Chr07G04480	Cni_M_Chr07G04480	- && sp|Q8N7A1|KLDC1_HUMAN Kelch domain-containing protein 1 OS=Homo sapiens OX=9606 GN=KLHDC1 PE=2 SV=2 && PF13964:Kelch motif|PF13418:Galactose oxidase, central domain|PF13854:Kelch motif	5.33592	0.011145	0.397184
TCONS_00057000	XLOC_028700	--	--	2.52899	0.0112802	0.399707
TCONS_00011715	XLOC_005769	--	--	-2.70725	0.0113327	0.400995
TCONS_00046743	XLOC_023297	--	--	5.36335	0.0116738	0.409576
TCONS_00050298	XLOC_025078	--	--	-6.24784	0.0117239	0.409576
TCONS_00004951	XLOC_002560	--	--	-4.04738	0.0119312	0.414372
TCONS_00008460	Cni_M_Chr02G09560	Cni_M_Chr02G09560	- && sp|Q562E7|WDR81_HUMAN WD repeat-containing protein 81 OS=Homo sapiens OX=9606 GN=WDR81 PE=1 SV=2 && PF02138:Beige/BEACH domain	2.6199	0.0121949	0.420115
TCONS_00055219	Cni_M_Chr33G05280	Cni_M_Chr33G05280	- && sp|Q8BLG2|LPAR4_MOUSE Lysophosphatidic acid receptor 4 OS=Mus musculus OX=10090 GN=Lpar4 PE=2 SV=2 && PF00001:7 transmembrane receptor (rhodopsin family)	-2.17394	0.0123256	0.423914
TCONS_00011525	XLOC_005755	--	--	-4.64997	0.0125788	0.429759
TCONS_00004960	XLOC_002560	--	--	6.46581	0.0126679	0.43119
TCONS_00005267	XLOC_002734	--	--	-4.87179	0.0127333	0.432653
TCONS_00057004	XLOC_028702	--	--	7.45088	0.0135003	0.453128
TCONS_00054408	Cni_M_Chr32G01410	Cni_M_Chr32G01410	- && sp|Q9BZM5|ULBP2_HUMAN UL16-binding protein 2 OS=Homo sapiens OX=9606 GN=ULBP2 PE=1 SV=1 && PF00129:Class I Histocompatibility antigen, domains alpha 1 and 2	2.88468	0.0141792	0.468936
TCONS_00004782	XLOC_002472	--	--	-4.95854	0.0143017	0.471727
TCONS_00008197	Cni_M_Chr02G07420	Cni_M_Chr02G07420	- && sp|F1MJR8|TEX14_BOVIN Inactive serine/threonine-protein kinase TEX14 OS=Bos taurus OX=9913 GN=TEX14 PE=3 SV=2 && PF12796:Ankyrin repeats (3 copies)|PF07714:Protein tyrosine kinase|PF15548:Domain of unknown function (DUF4655)	4.04311	0.0145366	0.47757
TCONS_00028694	XLOC_014236	--	--	-7.38845	0.0149681	0.487231
TCONS_00056562	Cni_M_Chr33G07850	Cni_M_Chr33G07850	- && sp|P0DMW4|SIL2A_HUMAN Small integral membrane protein 10-like protein 2A OS=Homo sapiens OX=9606 GN=SMIM10L2A PE=4 SV=1 && -	2.70085	0.0160235	0.510859
TCONS_00009707	XLOC_004952	--	--	3.08176	0.0161575	0.514467
TCONS_00056291	Cni_M_Chr33G05020	Cni_M_Chr33G05020	- && - && -	-3.83503	0.0169166	0.529796
TCONS_00034023	XLOC_017069	--	--	3.54724	0.0169953	0.530254
TCONS_00011727	XLOC_005769	--	--	-2.08836	0.017295	0.535561
TCONS_00056070	XLOC_028118	--	--	7.15317	0.0183891	0.559552
TCONS_00056293	Cni_M_Chr33G05020	Cni_M_Chr33G05020	- && - && -	-2.83969	0.0183943	0.559552
TCONS_00032604	XLOC_016346	--	--	4.1974	0.0184451	0.55999
TCONS_00011485	XLOC_005755	--	--	-2.2703	0.0189562	0.572007
TCONS_00042749	XLOC_021477	--	--	5.04452	0.0192262	0.576647
TCONS_00046741	XLOC_023297	--	--	3.05947	0.0192602	0.576968
TCONS_00015596	Cni_M_Chr05G02610	Cni_M_Chr05G02610	- && sp|Q5BIN5|PIN1_BOVIN Peptidyl-prolyl cis-trans isomerase NIMA-interacting 1 OS=Bos taurus OX=9913 GN=PIN1 PE=2 SV=1 && PF00639:PPIC-type PPIASE domain|PF00397:WW domain	-5.09953	0.0192838	0.576978
TCONS_00015379	Cni_M_Chr05G00760	Cni_M_Chr05G00760	- && sp|Q92900|RENT1_HUMAN Regulator of nonsense transcripts 1 OS=Homo sapiens OX=9606 GN=UPF1 PE=1 SV=2 && PF13086:AAA domain|PF13087:AAA domain|PF18141:Domain of unknown function (DUF5599)|PF09416:RNA helicase (UPF2 interacting domain)	-2.73177	0.0199409	0.588827
TCONS_00005352	XLOC_002779	--	--	-3.45583	0.0206497	0.603291
TCONS_00054021	XLOC_026987	--	--	7.00837	0.0210494	0.612086
TCONS_00015259	XLOC_007563	--	--	6.94611	0.0222293	0.631586
TCONS_00050511	XLOC_025180	--	--	-1.93839	0.022596	0.6369
TCONS_00030120	XLOC_015011	--	--	2.46852	0.022652	0.637753
TCONS_00030128	XLOC_015012	--	--	1.172	0.023302	0.653089
TCONS_00006148	XLOC_003143	--	--	6.88278	0.0242678	0.674063
TCONS_00004955	XLOC_002560	--	--	4.10758	0.0248254	0.686476
TCONS_00056295	Cni_M_Chr33G05020	Cni_M_Chr33G05020	- && - && -	1.90304	0.0256673	0.70426
TCONS_00002692	XLOC_001399	--	--	-2.67077	0.0258033	0.70643
TCONS_00013490	XLOC_006584	--	--	-1.00532	0.0273149	0.738661
TCONS_00050494	XLOC_025177	--	--	3.6876	0.0273897	0.738661
TCONS_00036728	Cni_M_Chr17G00270	Cni_M_Chr17G00270	- && sp|P56730|NETR_HUMAN Neurotrypsin OS=Homo sapiens OX=9606 GN=PRSS12 PE=2 SV=2 && PF00530:Scavenger receptor cysteine-rich domain|PF00051:Kringle domain|PF00089:Trypsin	6.70429	0.0283805	0.758566
TCONS_00047293	Cni_M_Chr25G06730	Cni_M_Chr25G06730	- && sp|P26884|FKBP3_BOVIN Peptidyl-prolyl cis-trans isomerase FKBP3 OS=Bos taurus OX=9913 GN=FKBP3 PE=1 SV=2 && PF18410:Basic tilted helix bundle domain|PF00254:FKBP-type peptidyl-prolyl cis-trans isomerase	-6.72449	0.0291132	0.772449
TCONS_00040513	XLOC_020379	--	--	6.70141	0.0291179	0.772449
TCONS_00035773	XLOC_017977	--	--	4.85779	0.0291823	0.77333
TCONS_00050481	Cni_M_Chr29G00440	Cni_M_Chr29G00440	- && - && -	-5.44694	0.0295395	0.779465
TCONS_00042356	Cni_M_Chr22G03750	Cni_M_Chr22G03750	- && - && -	-1.97785	0.0300619	0.789888
TCONS_00015591	Cni_M_Chr05G02610	Cni_M_Chr05G02610	- && sp|Q5BIN5|PIN1_BOVIN Peptidyl-prolyl cis-trans isomerase NIMA-interacting 1 OS=Bos taurus OX=9913 GN=PIN1 PE=2 SV=1 && PF00639:PPIC-type PPIASE domain|PF00397:WW domain	-4.58905	0.0301404	0.790416
TCONS_00043103	XLOC_021658	--	--	2.59495	0.0301457	0.790416
TCONS_00027769	XLOC_013782	--	--	-6.64924	0.0314809	0.809996
TCONS_00050949	XLOC_025382	--	--	-2.27649	0.0315129	0.809996
TCONS_00056561	Cni_M_Chr33G07850	Cni_M_Chr33G07850	- && sp|P0DMW4|SIL2A_HUMAN Small integral membrane protein 10-like protein 2A OS=Homo sapiens OX=9606 GN=SMIM10L2A PE=4 SV=1 && -	2.08342	0.0322527	0.82127
TCONS_00033047	XLOC_016581	--	--	-5.04659	0.0334615	0.845996
TCONS_00007142	XLOC_003631	--	--	5.57974	0.0335324	0.846123
TCONS_00054623	XLOC_027272	--	--	5.41979	0.0341477	0.857287
TCONS_00004937	XLOC_002560	--	--	-3.37233	0.0344105	0.861269
TCONS_00024054	XLOC_011918	--	--	2.22257	0.0356506	0.879004
TCONS_00012469	Cni_M_Chr03G05660	Cni_M_Chr03G05660	- && sp|Q9N0V4|GSTM1_BOVIN Glutathione S-transferase Mu 1 OS=Bos taurus OX=9913 GN=GSTM1 PE=1 SV=3 && PF14497:Glutathione S-transferase, C-terminal domain|PF02798:Glutathione S-transferase, N-terminal domain	-3.51762	0.0360946	0.886426
TCONS_00048525	XLOC_024186	--	--	-6.45559	0.0364453	0.888372
TCONS_00014899	XLOC_007348	--	--	-4.25915	0.0366036	0.888372
TCONS_00036737	Cni_M_Chr17G00270	Cni_M_Chr17G00270	- && sp|P56730|NETR_HUMAN Neurotrypsin OS=Homo sapiens OX=9606 GN=PRSS12 PE=2 SV=2 && PF00530:Scavenger receptor cysteine-rich domain|PF00051:Kringle domain|PF00089:Trypsin	6.49391	0.0366753	0.888372
TCONS_00047513	XLOC_023656	--	--	1.13109	0.0368993	0.892056
TCONS_00013428	XLOC_006575	--	--	3.62034	0.0372404	0.899425
TCONS_00054215	XLOC_027076	--	--	-6.41306	0.0381634	0.909595
TCONS_00029162	Cni_M_Chr11G02350	Cni_M_Chr11G02350	- && - && -	-2.13189	0.0381748	0.909595
TCONS_00048865	Cni_M_Chr27G03300	Cni_M_Chr27G03300	- && sp|Q8MJD5|HOP_BOVIN Homeodomain-only protein OS=Bos taurus OX=9913 GN=HOPX PE=3 SV=1 && -	6.38516	0.0385042	0.9144
TCONS_00008206	Cni_M_Chr02G07420	Cni_M_Chr02G07420	- && sp|F1MJR8|TEX14_BOVIN Inactive serine/threonine-protein kinase TEX14 OS=Bos taurus OX=9913 GN=TEX14 PE=3 SV=2 && PF12796:Ankyrin repeats (3 copies)|PF07714:Protein tyrosine kinase|PF15548:Domain of unknown function (DUF4655)	6.36684	0.0393291	0.92554
TCONS_00054562	XLOC_027252	--	--	2.99376	0.0394335	0.926548
TCONS_00025999	XLOC_012889	--	--	5.41112	0.0397778	0.930799
TCONS_00036629	XLOC_018374	--	--	-6.40108	0.0401682	0.935523
TCONS_00013415	Cni_M_Chr03G13050	Cni_M_Chr03G13050	- && - && -	-6.39664	0.0402258	0.935985
TCONS_00037575	XLOC_018907	--	--	-2.80732	0.0402964	0.93675
TCONS_00050513	XLOC_025180	--	--	-1.93578	0.0406519	0.939729
TCONS_00054436	XLOC_027181	--	--	2.90611	0.041676	0.950996
TCONS_00012292	XLOC_006032	--	--	6.29334	0.0422147	0.958
TCONS_00033009	XLOC_016562	--	--	5.05337	0.0449914	0.99997
TCONS_00046431	XLOC_023157	--	--	-1.88956	0.0452017	1
TCONS_00016917	XLOC_008375	--	--	-3.96881	0.0481186	1
TCONS_00036698	XLOC_018408	--	--	1.91409	0.0485017	1

## Sheet: Table S4
Differentially expressed transcripts in the PC layer (High-Yield vs. Low-Yield)
transcript_id	gene_id	gene_name	gene_description	log2FoldChange	pvalue	padj
TCONS_00015593	Cni_M_Chr05G02610	Cni_M_Chr05G02610	- && sp|Q5BIN5|PIN1_BOVIN Peptidyl-prolyl cis-trans isomerase NIMA-interacting 1 OS=Bos taurus OX=9913 GN=PIN1 PE=2 SV=1 && PF00639:PPIC-type PPIASE domain|PF00397:WW domain	-14.7868	3.01436e-32	2.51739e-28
TCONS_00021255	Cni_M_Chr07G04500	Cni_M_Chr07G04500	- && sp|O60524|NEMF_HUMAN Nuclear export mediator factor NEMF OS=Homo sapiens OX=9606 GN=NEMF PE=1 SV=4 && PF05670:NFACT protein RNA binding domain|PF05833:Fibronectin-binding protein A N-terminus (FbpA)|PF11923:NFACT protein C-terminal domain	20.9571	2.19864e-12	6.88559e-09
TCONS_00011612	XLOC_005755	--	--	10.7366	2.30729e-09	4.81724e-06
TCONS_00018639	XLOC_009238	--	--	17.6202	6.37104e-09	1.06413e-05
TCONS_00039511	Cni_M_Chr20G02520	Cni_M_Chr20G02520	- && sp|Q3SZL6|DCP1B_BOVIN mRNA-decapping enzyme 1B OS=Bos taurus OX=9913 GN=DCP1B PE=2 SV=1 && PF06058:Dcp1-like decapping family	7.54064	4.47146e-08	4.87078e-05
TCONS_00056690	Cni_M_Chr33G09380	Cni_M_Chr33G09380	- && sp|Q62829|PAK3_RAT Serine/threonine-protein kinase PAK 3 OS=Rattus norvegicus OX=10116 GN=Pak3 PE=1 SV=1 && PF00786:P21-Rho-binding domain|PF00069:Protein kinase domain	13.4156	8.55953e-08	8.6933e-05
TCONS_00000608	XLOC_000324	--	--	8.00042	2.10544e-07	0.000175833
TCONS_00011487	XLOC_005755	--	--	7.49009	1.35044e-06	0.000768953
TCONS_00021263	Cni_M_Chr07G04500	Cni_M_Chr07G04500	- && sp|O60524|NEMF_HUMAN Nuclear export mediator factor NEMF OS=Homo sapiens OX=9606 GN=NEMF PE=1 SV=4 && PF05670:NFACT protein RNA binding domain|PF05833:Fibronectin-binding protein A N-terminus (FbpA)|PF11923:NFACT protein C-terminal domain	-3.53081	1.52197e-06	0.000847363
TCONS_00044845	XLOC_022449	--	--	-4.30215	1.77535e-06	0.000938477
TCONS_00011703	XLOC_005769	--	--	-8.59766	4.21272e-06	0.00175909
TCONS_00013405	XLOC_006566	--	--	8.67665	4.62082e-06	0.00189787
TCONS_00004276	Cni_M_Chr01G13930	Cni_M_Chr01G13930	- && sp|Q95J79|TYOBP_BOVIN TYRO protein tyrosine kinase-binding protein OS=Bos taurus OX=9913 GN=TYROBP PE=3 SV=1 && -	10.2704	5.57904e-06	0.00222726
TCONS_00033363	XLOC_016745	--	--	9.6536	7.18274e-06	0.00268592
TCONS_00000609	XLOC_000325	--	--	11.3251	7.889e-06	0.00280354
TCONS_00015379	Cni_M_Chr05G00760	Cni_M_Chr05G00760	- && sp|Q92900|RENT1_HUMAN Regulator of nonsense transcripts 1 OS=Homo sapiens OX=9606 GN=UPF1 PE=1 SV=2 && PF13086:AAA domain|PF13087:AAA domain|PF18141:Domain of unknown function (DUF5599)|PF09416:RNA helicase (UPF2 interacting domain)	-5.87619	9.96147e-06	0.00346631
TCONS_00048954	XLOC_024432	--	--	9.20103	1.03278e-05	0.00349667
TCONS_00011721	XLOC_005769	--	--	11.2905	1.45558e-05	0.00426567
TCONS_00011511	XLOC_005755	--	--	-11.766	1.53123e-05	0.00433924
TCONS_00011482	XLOC_005755	--	--	11.0097	1.90921e-05	0.00504767
TCONS_00008204	Cni_M_Chr02G07430	Cni_M_Chr02G07430	- && sp|Q5ZK14|DDA1_CHICK DET1- and DDB1-associated protein 1 OS=Gallus gallus OX=9031 GN=DDA1 PE=3 SV=1 && PF10172:Det1 complexing ubiquitin ligase	10.8399	1.93992e-05	0.00506277
TCONS_00050799	Cni_M_Chr29G02390	Cni_M_Chr29G02390	- && - && -	3.1986	2.39604e-05	0.00588534
TCONS_00011559	Cni_M_Chr03G13050	Cni_M_Chr03G13050	- && - && -	-3.91204	3.01409e-05	0.00712407
TCONS_00057015	XLOC_028710	--	--	6.55453	3.39711e-05	0.00780836
TCONS_00049384	XLOC_024653	--	--	17.2824	3.46872e-05	0.00790049
TCONS_00027181	XLOC_013479	--	--	7.93258	3.56653e-05	0.00805008
TCONS_00049387	Cni_M_Chr28G03890	Cni_M_Chr28G03890	- && - && -	-15.5968	3.75257e-05	0.00832007
TCONS_00013485	XLOC_006583	--	--	16.0224	4.06985e-05	0.00879018
TCONS_00031803	XLOC_015875	--	--	10.3057	4.16388e-05	0.00891639
TCONS_00011509	XLOC_005755	--	--	-15.0365	4.22253e-05	0.00896536
TCONS_00012469	Cni_M_Chr03G05660	Cni_M_Chr03G05660	- && sp|Q9N0V4|GSTM1_BOVIN Glutathione S-transferase Mu 1 OS=Bos taurus OX=9913 GN=GSTM1 PE=1 SV=3 && PF14497:Glutathione S-transferase, C-terminal domain|PF02798:Glutathione S-transferase, N-terminal domain	-8.55854	4.33265e-05	0.00910074
TCONS_00042357	Cni_M_Chr22G03750	Cni_M_Chr22G03750	- && - && -	6.03788	4.71147e-05	0.00936835
TCONS_00055966	XLOC_028052	--	--	-6.25247	5.01071e-05	0.00973166
TCONS_00043835	Cni_M_Chr23G03450	Cni_M_Chr23G03450	- && sp|Q8TDD2|SP7_HUMAN Transcription factor Sp7 OS=Homo sapiens OX=9606 GN=SP7 PE=1 SV=1 && -	10.3583	5.3175e-05	0.0100928
TCONS_00003059	XLOC_001596	--	--	10.39	5.70063e-05	0.0105795
TCONS_00015595	Cni_M_Chr05G02610	Cni_M_Chr05G02610	- && sp|Q5BIN5|PIN1_BOVIN Peptidyl-prolyl cis-trans isomerase NIMA-interacting 1 OS=Bos taurus OX=9913 GN=PIN1 PE=2 SV=1 && PF00639:PPIC-type PPIASE domain|PF00397:WW domain	-11.5058	7.3532e-05	0.0128045
TCONS_00050793	Cni_M_Chr29G02390	Cni_M_Chr29G02390	- && - && -	-4.62376	8.37499e-05	0.0139885
TCONS_00013448	XLOC_006583	--	--	-6.81725	8.78625e-05	0.0143563
TCONS_00018645	XLOC_009238	--	--	-13.2703	9.4504e-05	0.0149855
TCONS_00034956	XLOC_017552	--	--	9.96629	0.000100125	0.0155634
TCONS_00011718	XLOC_005769	--	--	-5.16242	0.00010118	0.0155634
TCONS_00002690	XLOC_001399	--	--	13.356	0.0001022	0.015613
TCONS_00048646	Cni_M_Chr27G01180	Cni_M_Chr27G01180	- && sp|Q9NRM0|GTR9_HUMAN Solute carrier family 2, facilitated glucose transporter member 9 OS=Homo sapiens OX=9606 GN=SLC2A9 PE=1 SV=2 && PF00083:Sugar (and other) transporter	9.56525	0.00011532	0.0167695
TCONS_00033217	XLOC_016655	--	--	9.65867	0.000118399	0.0170481
TCONS_00033047	XLOC_016581	--	--	-9.11148	0.000162344	0.0215205
TCONS_00008201	Cni_M_Chr02G07420	Cni_M_Chr02G07420	- && sp|F1MJR8|TEX14_BOVIN Inactive serine/threonine-protein kinase TEX14 OS=Bos taurus OX=9913 GN=TEX14 PE=3 SV=2 && PF12796:Ankyrin repeats (3 copies)|PF07714:Protein tyrosine kinase|PF15548:Domain of unknown function (DUF4655)	-12.9006	0.000167613	0.0221019
TCONS_00022467	Cni_M_Chr07G04480	Cni_M_Chr07G04480	- && sp|Q8N7A1|KLDC1_HUMAN Kelch domain-containing protein 1 OS=Homo sapiens OX=9606 GN=KLHDC1 PE=2 SV=2 && PF13964:Kelch motif|PF13418:Galactose oxidase, central domain|PF13854:Kelch motif	-4.68766	0.000180641	0.0231178
TCONS_00034955	XLOC_017552	--	--	9.74523	0.000181776	0.0231178
TCONS_00044005	Cni_M_Chr23G04390	Cni_M_Chr23G04390	- && sp|O75334|LIPA2_HUMAN Liprin-alpha-2 OS=Homo sapiens OX=9606 GN=PPFIA2 PE=1 SV=2 && PF07647:SAM domain (Sterile alpha motif)|PF00536:SAM domain (Sterile alpha motif)	-12.333	0.000223746	0.0270808
TCONS_00023706	Cni_M_Chr08G03990	Cni_M_Chr08G03990	- && - && -	12.2304	0.000276273	0.0313201
TCONS_00013478	XLOC_006583	--	--	-11.9881	0.00030888	0.0330434
TCONS_00047107	Cni_M_Chr25G05360	Cni_M_Chr25G05360	- && sp|Q9H8U3|ZFAN3_HUMAN AN1-type zinc finger protein 3 OS=Homo sapiens OX=9606 GN=ZFAND3 PE=1 SV=1 && PF01428:AN1-like Zinc finger	12.0846	0.000319776	0.0332995
TCONS_00011517	XLOC_005755	--	--	12.0866	0.000359216	0.0365531
TCONS_00046734	XLOC_023297	--	--	6.16796	0.000363285	0.0365531
TCONS_00011479	XLOC_005755	--	--	3.28533	0.000378863	0.0375179
TCONS_00053973	XLOC_026974	--	--	8.7115	0.000395154	0.0385802
TCONS_00004157	Cni_M_Chr01G12570	Cni_M_Chr01G12570	- && sp|O00308|WWP2_HUMAN NEDD4-like E3 ubiquitin-protein ligase WWP2 OS=Homo sapiens OX=9606 GN=WWP2 PE=1 SV=2 && PF00397:WW domain|PF00632:HECT-domain (ubiquitin-transferase)	-4.92209	0.000431522	0.0406442
TCONS_00018482	Cni_M_Chr06G02580	Cni_M_Chr06G02580	- && sp|Q08DF4|DYN1_BOVIN Dynamin-1 OS=Bos taurus OX=9913 GN=DNM1 PE=2 SV=1 && PF02212:Dynamin GTPase effector domain|PF01031:Dynamin central region|PF00350:Dynamin family|PF00169:PH domain	-5.06402	0.000447478	0.041677
TCONS_00016482	Cni_M_Chr05G09690	Cni_M_Chr05G09690	- && sp|Q8N3V7|SYNPO_HUMAN Synaptopodin OS=Homo sapiens OX=9606 GN=SYNPO PE=1 SV=2 && PF05556:Calcineurin-binding protein (Calsarcin)	-2.40879	0.000491204	0.0445892
TCONS_00050523	XLOC_025180	--	--	-4.14148	0.000506417	0.0458042
TCONS_00046743	XLOC_023297	--	--	7.70971	0.000551295	0.0486488
TCONS_00027964	XLOC_013874	--	--	-11.3625	0.000563802	0.0493898
TCONS_00028694	XLOC_014236	--	--	-10.0186	0.00057535	0.0496985
TCONS_00011623	XLOC_005755	--	--	9.52357	0.000575948	0.0496985
TCONS_00034221	Cni_M_Chr15G03260	Cni_M_Chr15G03260	- && sp|P50613|CDK7_HUMAN Cyclin-dependent kinase 7 OS=Homo sapiens OX=9606 GN=CDK7 PE=1 SV=1 && PF05837:Centromere protein H (CENP-H)|PF00069:Protein kinase domain	11.2413	0.000691071	0.0562146
TCONS_00013450	XLOC_006583	--	--	11.201	0.00071562	0.057836
TCONS_00049385	Cni_M_Chr28G03890	Cni_M_Chr28G03890	- && - && -	-10.512	0.000765068	0.0604669
TCONS_00011725	XLOC_005769	--	--	-10.9448	0.000798166	0.0621033
TCONS_00031243	Cni_M_Chr13G01220	Cni_M_Chr13G01220	- && sp|P07814|SYEP_HUMAN Bifunctional glutamate/proline--tRNA ligase OS=Homo sapiens OX=9606 GN=EPRS1 PE=1 SV=5 && PF00749:tRNA synthetases class I (E and Q), catalytic domain|PF03129:Anticodon binding domain|PF09180:Prolyl-tRNA synthetase, C-terminal|PF00587:tRNA synthetase class II core domain (G, H, P, S and T)|PF00458:WHEP-TRS domain|PF03950:tRNA synthetases class I (E and Q), anti-codon bin…	10.8577	0.000975491	0.0704874
TCONS_00053539	XLOC_026756	--	--	-10.7061	0.000976881	0.0704874
TCONS_00024898	Cni_M_Chr08G06420	Cni_M_Chr08G06420	- && sp|Q9HCI7|MSL2_HUMAN E3 ubiquitin-protein ligase MSL2 OS=Homo sapiens OX=9606 GN=MSL2 PE=1 SV=2 && PF16685:zinc RING finger of MSL2|PF16682:CXC domain of E3 ubiquitin-protein ligase MSL2	6.96466	0.000988725	0.0704874
TCONS_00013574	XLOC_006629	--	--	10.825	0.00100815	0.0713948
TCONS_00050298	XLOC_025078	--	--	-4.96644	0.00107659	0.0735635
TCONS_00018646	XLOC_009238	--	--	-10.4487	0.00120083	0.0775023
TCONS_00038583	Cni_M_Chr19G05570	Cni_M_Chr19G05570	- && sp|Q92522|H1X_HUMAN Histone H1.10 OS=Homo sapiens OX=9606 GN=H1-10 PE=1 SV=1 && PF00538:linker histone H1 and H5 family	10.4862	0.00141519	0.0873302
TCONS_00056509	XLOC_028377	--	--	10.2026	0.00154113	0.0914214
TCONS_00005765	XLOC_002957	--	--	-10.3485	0.00154882	0.0914214
TCONS_00007989	XLOC_004085	--	--	10.193	0.00154926	0.0914214
TCONS_00049624	XLOC_024742	--	--	-1.81858	0.00155383	0.0914214
TCONS_00054762	Cni_M_Chr33G01230	Cni_M_Chr33G01230	- && sp|Q6T4R5|NHS_HUMAN Nance-Horan syndrome protein OS=Homo sapiens OX=9606 GN=NHS PE=1 SV=2 && PF15273:NHS-like	-10.0588	0.00157567	0.0914214
TCONS_00011726	XLOC_005769	--	--	-10.0588	0.00157636	0.0914214
TCONS_00018642	XLOC_009238	--	--	10.1036	0.00167522	0.0951722
TCONS_00031956	XLOC_015967	--	--	-3.19075	0.00173366	0.0973104
TCONS_00030002	Cni_M_Chr12G02590	Cni_M_Chr12G02590	- && sp|Q17Q91|CHCH7_BOVIN Coiled-coil-helix-coiled-coil-helix domain-containing protein 7 OS=Bos taurus OX=9913 GN=CHCHD7 PE=3 SV=1 && -	10.1306	0.00181869	0.0995541
TCONS_00034326	XLOC_017215	--	--	10.0998	0.00185105	0.101038
TCONS_00013802	XLOC_006750	--	--	7.63862	0.0019594	0.104449
TCONS_00004956	XLOC_002560	--	--	9.90193	0.00196448	0.104497
TCONS_00000011	XLOC_000009	--	--	6.32492	0.00201646	0.106359
TCONS_00056565	XLOC_028408	--	--	-9.72364	0.00204782	0.106888
TCONS_00008036	Cni_M_Chr02G05900	Cni_M_Chr02G05900	- && - && -	9.81328	0.00209025	0.108461
TCONS_00024895	Cni_M_Chr08G06420	Cni_M_Chr08G06420	- && sp|Q9HCI7|MSL2_HUMAN E3 ubiquitin-protein ligase MSL2 OS=Homo sapiens OX=9606 GN=MSL2 PE=1 SV=2 && PF16685:zinc RING finger of MSL2|PF16682:CXC domain of E3 ubiquitin-protein ligase MSL2	7.82974	0.00214607	0.110111
TCONS_00013413	XLOC_006569	--	--	6.08973	0.00215641	0.110111
TCONS_00011610	XLOC_005755	--	--	7.65245	0.00220153	0.111881
TCONS_00049723	XLOC_024794	--	--	9.70037	0.0022886	0.114677
TCONS_00045303	XLOC_022654	--	--	-9.80848	0.00230679	0.115358
TCONS_00034813	XLOC_017470	--	--	-3.99927	0.00233814	0.116693
TCONS_00013480	XLOC_006583	--	--	-3.68784	0.00236243	0.11767
TCONS_00020447	Cni_M_Chr06G08480	Cni_M_Chr06G08480	- && sp|Q03701|CEBPZ_HUMAN CCAAT/enhancer-binding protein zeta OS=Homo sapiens OX=9606 GN=CEBPZ PE=1 SV=3 && PF03914:CBF/Mak21 family	9.6941	0.00253218	0.124151
TCONS_00011715	XLOC_005769	--	--	7.38368	0.00262721	0.126825
TCONS_00047293	Cni_M_Chr25G06730	Cni_M_Chr25G06730	- && sp|P26884|FKBP3_BOVIN Peptidyl-prolyl cis-trans isomerase FKBP3 OS=Bos taurus OX=9913 GN=FKBP3 PE=1 SV=2 && PF18410:Basic tilted helix bundle domain|PF00254:FKBP-type peptidyl-prolyl cis-trans isomerase	-7.37799	0.00267156	0.12725
TCONS_00005760	XLOC_002957	--	--	-9.59847	0.00272007	0.128737
TCONS_00044905	XLOC_022484	--	--	7.49791	0.00280088	0.131082
TCONS_00010669	XLOC_005346	--	--	9.33349	0.00300921	0.138335
TCONS_00033054	XLOC_016581	--	--	7.16622	0.0032056	0.144699
TCONS_00011723	XLOC_005769	--	--	-4.19118	0.00328816	0.146712
TCONS_00027973	XLOC_013874	--	--	9.29306	0.00343093	0.15054
TCONS_00048525	XLOC_024186	--	--	-9.2706	0.00350323	0.152909
TCONS_00027962	XLOC_013874	--	--	9.1946	0.00375438	0.161031
TCONS_00022466	Cni_M_Chr07G04480	Cni_M_Chr07G04480	- && sp|Q8N7A1|KLDC1_HUMAN Kelch domain-containing protein 1 OS=Homo sapiens OX=9606 GN=KLHDC1 PE=2 SV=2 && PF13964:Kelch motif|PF13418:Galactose oxidase, central domain|PF13854:Kelch motif	-2.2139	0.00376	0.161031
TCONS_00004772	Cni_M_Chr01G18230	Cni_M_Chr01G18230	- && sp|Q0V882|BI1_BOVIN Bax inhibitor 1 OS=Bos taurus OX=9913 GN=TMBIM6 PE=2 SV=1 && PF01027:Inhibitor of apoptosis-promoting Bax1	-7.38986	0.00385982	0.162915
TCONS_00057001	XLOC_028701	--	--	7.20057	0.00391039	0.164105
TCONS_00014197	Cni_M_Chr04G06180	Cni_M_Chr04G06180	- && sp|Q9Y383|LC7L2_HUMAN Putative RNA-binding protein Luc7-like 2 OS=Homo sapiens OX=9606 GN=LUC7L2 PE=1 SV=2 && PF03194:LUC7 N_terminus	-8.93578	0.00392963	0.164637
TCONS_00007961	Cni_M_Chr02G05350	Cni_M_Chr02G05350	- && sp|P68103|EF1A1_BOVIN Elongation factor 1-alpha 1 OS=Bos taurus OX=9913 GN=EEF1A1 PE=1 SV=1 && PF03143:Elongation factor Tu C-terminal domain|PF00009:Elongation factor Tu GTP binding domain|PF03144:Elongation factor Tu domain 2	-8.91393	0.0040099	0.167424
TCONS_00020450	Cni_M_Chr06G08480	Cni_M_Chr06G08480	- && sp|Q03701|CEBPZ_HUMAN CCAAT/enhancer-binding protein zeta OS=Homo sapiens OX=9606 GN=CEBPZ PE=1 SV=3 && PF03914:CBF/Mak21 family	-8.86921	0.00411913	0.17058
TCONS_00005763	XLOC_002957	--	--	-8.85394	0.00419162	0.172584
TCONS_00000134	Cni_M_Scf36G00050	Cni_M_Scf36G00050	- && - && -	-8.85394	0.00419507	0.172584
TCONS_00038654	Cni_M_Chr19G00250	Cni_M_Chr19G00250	- && sp|Q58DT1|RL7_BOVIN 60S ribosomal protein L7 OS=Bos taurus OX=9913 GN=RPL7 PE=2 SV=1 && PF00327:Ribosomal protein L30p/L7e	-9.06488	0.00420913	0.172878
TCONS_00036727	Cni_M_Chr17G00270	Cni_M_Chr17G00270	- && sp|P56730|NETR_HUMAN Neurotrypsin OS=Homo sapiens OX=9606 GN=PRSS12 PE=2 SV=2 && PF00530:Scavenger receptor cysteine-rich domain|PF00051:Kringle domain|PF00089:Trypsin	-8.8374	0.00425048	0.173722
TCONS_00011569	Cni_M_Chr03G13070	Cni_M_Chr03G13070	- && - && -	-5.33517	0.00434771	0.17683
TCONS_00057000	XLOC_028700	--	--	3.83025	0.00459192	0.182903
TCONS_00051075	Cni_M_Chr29G00840	Cni_M_Chr29G00840	- && - && -	-8.88622	0.00484569	0.189398
TCONS_00051029	XLOC_025425	--	--	5.75768	0.00500256	0.192645
TCONS_00015589	Cni_M_Chr05G02610	Cni_M_Chr05G02610	- && sp|Q5BIN5|PIN1_BOVIN Peptidyl-prolyl cis-trans isomerase NIMA-interacting 1 OS=Bos taurus OX=9913 GN=PIN1 PE=2 SV=1 && PF00639:PPIC-type PPIASE domain|PF00397:WW domain	6.23618	0.00504114	0.19351
TCONS_00001252	XLOC_000622	--	--	3.32193	0.00544933	0.205614
TCONS_00030814	XLOC_015389	--	--	8.66392	0.00582423	0.216178
TCONS_00056984	XLOC_028689	--	--	-4.38714	0.00588438	0.217766
TCONS_00056289	Cni_M_Chr33G05020	Cni_M_Chr33G05020	- && - && -	2.90208	0.00594137	0.21955
TCONS_00051802	Cni_M_Chr30G00290	Cni_M_Chr30G00290	- && sp|Q9NYI0|PSD3_HUMAN PH and SEC7 domain-containing protein 3 OS=Homo sapiens OX=9606 GN=PSD3 PE=1 SV=2 && PF01369:Sec7 domain|PF15410:Pleckstrin homology domain	-1.66879	0.00604024	0.221895
TCONS_00011671	XLOC_005763	--	--	-4.76338	0.00624957	0.227252
TCONS_00055366	XLOC_027702	--	--	-2.45879	0.00628845	0.227474
TCONS_00036728	Cni_M_Chr17G00270	Cni_M_Chr17G00270	- && sp|P56730|NETR_HUMAN Neurotrypsin OS=Homo sapiens OX=9606 GN=PRSS12 PE=2 SV=2 && PF00530:Scavenger receptor cysteine-rich domain|PF00051:Kringle domain|PF00089:Trypsin	-8.38146	0.00629199	0.227474
TCONS_00020449	Cni_M_Chr06G08480	Cni_M_Chr06G08480	- && sp|Q03701|CEBPZ_HUMAN CCAAT/enhancer-binding protein zeta OS=Homo sapiens OX=9606 GN=CEBPZ PE=1 SV=3 && PF03914:CBF/Mak21 family	5.85923	0.00638517	0.230178
TCONS_00041809	XLOC_021050	--	--	6.73354	0.00648397	0.232736
TCONS_00006547	Cni_M_Chr02G13050	Cni_M_Chr02G13050	- && sp|Q17QJ1|ACSF2_BOVIN Medium-chain acyl-CoA ligase ACSF2, mitochondrial OS=Bos taurus OX=9913 GN=ACSF2 PE=2 SV=1 && PF13193:AMP-binding enzyme C-terminal domain|PF00501:AMP-binding enzyme	6.67688	0.00703732	0.248328
TCONS_00050121	XLOC_024972	--	--	7.77238	0.00712898	0.250153
TCONS_00008198	Cni_M_Chr02G07420	Cni_M_Chr02G07420	- && sp|F1MJR8|TEX14_BOVIN Inactive serine/threonine-protein kinase TEX14 OS=Bos taurus OX=9913 GN=TEX14 PE=3 SV=2 && PF12796:Ankyrin repeats (3 copies)|PF07714:Protein tyrosine kinase|PF15548:Domain of unknown function (DUF4655)	6.32431	0.00720163	0.251645
TCONS_00047685	XLOC_023751	--	--	-4.55123	0.00724801	0.252211
TCONS_00050343	XLOC_025107	--	--	-1.59621	0.00737251	0.255478
TCONS_00050521	XLOC_025183	--	--	-5.1518	0.0074921	0.255732
TCONS_00015598	Cni_M_Chr05G02610	Cni_M_Chr05G02610	- && sp|Q5BIN5|PIN1_BOVIN Peptidyl-prolyl cis-trans isomerase NIMA-interacting 1 OS=Bos taurus OX=9913 GN=PIN1 PE=2 SV=1 && PF00639:PPIC-type PPIASE domain|PF00397:WW domain	-8.18467	0.00763433	0.258823
TCONS_00005755	XLOC_002957	--	--	9.61221	0.00773604	0.260159
TCONS_00011724	XLOC_005769	--	--	-5.28999	0.00782519	0.262453
TCONS_00054623	XLOC_027272	--	--	6.9263	0.00800563	0.267788
TCONS_00008206	Cni_M_Chr02G07420	Cni_M_Chr02G07420	- && sp|F1MJR8|TEX14_BOVIN Inactive serine/threonine-protein kinase TEX14 OS=Bos taurus OX=9913 GN=TEX14 PE=3 SV=2 && PF12796:Ankyrin repeats (3 copies)|PF07714:Protein tyrosine kinase|PF15548:Domain of unknown function (DUF4655)	5.59711	0.00808603	0.26904
TCONS_00004782	XLOC_002472	--	--	-6.55137	0.00827023	0.273223
TCONS_00056563	XLOC_028408	--	--	-5.78953	0.00853326	0.279833
TCONS_00036629	XLOC_018374	--	--	-8.24058	0.00867629	0.282673
TCONS_00030754	Cni_M_Chr12G03240	Cni_M_Chr12G03240	- && - && -	-1.36524	0.00889474	0.287762
TCONS_00047294	Cni_M_Chr25G06730	Cni_M_Chr25G06730	- && sp|P26884|FKBP3_BOVIN Peptidyl-prolyl cis-trans isomerase FKBP3 OS=Bos taurus OX=9913 GN=FKBP3 PE=1 SV=2 && PF18410:Basic tilted helix bundle domain|PF00254:FKBP-type peptidyl-prolyl cis-trans isomerase	8.04906	0.00926075	0.295707
TCONS_00000010	XLOC_000008	--	--	8.04906	0.00926518	0.295707
TCONS_00015591	Cni_M_Chr05G02610	Cni_M_Chr05G02610	- && sp|Q5BIN5|PIN1_BOVIN Peptidyl-prolyl cis-trans isomerase NIMA-interacting 1 OS=Bos taurus OX=9913 GN=PIN1 PE=2 SV=1 && PF00639:PPIC-type PPIASE domain|PF00397:WW domain	5.90335	0.00931265	0.296285
TCONS_00031244	Cni_M_Chr13G01220	Cni_M_Chr13G01220	- && sp|P07814|SYEP_HUMAN Bifunctional glutamate/proline--tRNA ligase OS=Homo sapiens OX=9606 GN=EPRS1 PE=1 SV=5 && PF00749:tRNA synthetases class I (E and Q), catalytic domain|PF03129:Anticodon binding domain|PF09180:Prolyl-tRNA synthetase, C-terminal|PF00587:tRNA synthetase class II core domain (G, H, P, S and T)|PF00458:WHEP-TRS domain|PF03950:tRNA synthetases class I (E and Q), anti-codon bin…	-6.72924	0.00931877	0.296285
TCONS_00004944	XLOC_002560	--	--	-4.92002	0.00965014	0.302976
TCONS_00056566	XLOC_028408	--	--	4.06652	0.00971823	0.304351
TCONS_00015259	XLOC_007563	--	--	3.45519	0.00987259	0.307647
TCONS_00050531	XLOC_025180	--	--	-6.25262	0.0107015	0.32795
TCONS_00044922	Cni_M_Chr24G01130	Cni_M_Chr24G01130	- && sp|Q2TBQ5|RL7A_BOVIN 60S ribosomal protein L7a OS=Bos taurus OX=9913 GN=RPL7A PE=2 SV=3 && PF01248:Ribosomal protein L7Ae/L30e/S12e/Gadd45 family	-7.79905	0.0108612	0.331446
TCONS_00013470	XLOC_006583	--	--	-7.76447	0.01124	0.340054
TCONS_00011729	XLOC_005769	--	--	5.51818	0.0115416	0.346717
TCONS_00042749	XLOC_021477	--	--	5.36195	0.0117407	0.351016
TCONS_00016391	Cni_M_Chr05G09000	Cni_M_Chr05G09000	- && sp|Q9UNA1|RHG26_HUMAN Rho GTPase-activating protein 26 OS=Homo sapiens OX=9606 GN=ARHGAP26 PE=1 SV=1 && -	-4.91901	0.0118419	0.3532
TCONS_00040513	XLOC_020379	--	--	5.35631	0.011882	0.35373
TCONS_00046742	XLOC_023297	--	--	7.09738	0.0119204	0.354276
TCONS_00018848	XLOC_009337	--	--	-6.08848	0.012178	0.358823
TCONS_00057005	XLOC_028702	--	--	5.00499	0.0122921	0.358823
TCONS_00036467	Cni_M_Chr17G01180	Cni_M_Chr17G01180	- && sp|Q9ULC0|MUCEN_HUMAN Endomucin OS=Homo sapiens OX=9606 GN=EMCN PE=1 SV=2 && PF07010:Endomucin	6.207	0.0123749	0.360513
TCONS_00029159	Cni_M_Chr11G02350	Cni_M_Chr11G02350	- && - && -	-6.31318	0.0125534	0.362343
TCONS_00034954	XLOC_017552	--	--	7.71014	0.0125923	0.363045
TCONS_00013489	XLOC_006583	--	--	6.20886	0.0127828	0.366012
TCONS_00050481	Cni_M_Chr29G00440	Cni_M_Chr29G00440	- && - && -	-7.80522	0.0128603	0.367392
TCONS_00011713	XLOC_005769	--	--	7.50274	0.012962	0.369776
TCONS_00015597	Cni_M_Chr05G02610	Cni_M_Chr05G02610	- && sp|Q5BIN5|PIN1_BOVIN Peptidyl-prolyl cis-trans isomerase NIMA-interacting 1 OS=Bos taurus OX=9913 GN=PIN1 PE=2 SV=1 && PF00639:PPIC-type PPIASE domain|PF00397:WW domain	-7.60923	0.0130512	0.370732
TCONS_00034023	XLOC_017069	--	--	-4.45723	0.013833	0.389407
TCONS_00016960	Cni_M_Chr05G01750	Cni_M_Chr05G01750	- && sp|Q2Q421|AGRE2_CANLF Adhesion G protein-coupled receptor E2 OS=Canis lupus familiaris OX=9615 GN=ADGRE2 PE=2 SV=2 && PF01825:GPCR proteolysis site, GPS, motif|PF00002:7 transmembrane receptor (Secretin family)|PF07645:Calcium-binding EGF domain	-7.5156	0.0141926	0.396413
TCONS_00028695	XLOC_014236	--	--	-7.49611	0.0145606	0.403775
TCONS_00047687	XLOC_023751	--	--	-3.1095	0.0153048	0.421197
TCONS_00046745	XLOC_023297	--	--	-3.77901	0.0158115	0.429188
TCONS_00054018	XLOC_026990	--	--	-4.0453	0.0158813	0.430405
TCONS_00046815	XLOC_023322	--	--	3.54579	0.0160264	0.432679
TCONS_00035773	XLOC_017977	--	--	7.47558	0.0174427	0.460495
TCONS_00020679	XLOC_010303	--	--	-1.56075	0.0174501	0.460495
TCONS_00052431	XLOC_026145	--	--	7.36737	0.0176341	0.460785
TCONS_00011600	XLOC_005760	--	--	-3.73148	0.017843	0.463253
TCONS_00038860	Cni_M_Chr19G02140	Cni_M_Chr19G02140	- && - && -	5.95081	0.0185299	0.476642
TCONS_00011390	XLOC_005728	--	--	7.32112	0.0185816	0.47748
TCONS_00013409	XLOC_006570	--	--	3.66595	0.0192755	0.485842
TCONS_00011520	XLOC_005755	--	--	-7.16713	0.0199054	0.496722
TCONS_00050119	XLOC_024972	--	--	-7.16584	0.02004	0.499585
TCONS_00053112	XLOC_026530	--	--	-7.30396	0.0206625	0.511035
TCONS_00033908	XLOC_017010	--	--	3.9054	0.0212158	0.520505
TCONS_00054419	Cni_M_Chr32G01410	Cni_M_Chr32G01410	- && sp|Q9BZM5|ULBP2_HUMAN UL16-binding protein 2 OS=Homo sapiens OX=9606 GN=ULBP2 PE=1 SV=1 && PF00129:Class I Histocompatibility antigen, domains alpha 1 and 2	2.5308	0.021788	0.530493
TCONS_00013430	Cni_M_Chr03G13060	Cni_M_Chr03G13060	- && - && -	2.59707	0.0221257	0.535592
TCONS_00013406	XLOC_006567	--	--	2.92565	0.0224103	0.538327
TCONS_00008203	Cni_M_Chr02G07420	Cni_M_Chr02G07420	- && sp|F1MJR8|TEX14_BOVIN Inactive serine/threonine-protein kinase TEX14 OS=Bos taurus OX=9913 GN=TEX14 PE=3 SV=2 && PF12796:Ankyrin repeats (3 copies)|PF07714:Protein tyrosine kinase|PF15548:Domain of unknown function (DUF4655)	-4.1005	0.0225094	0.540183
TCONS_00016127	XLOC_007977	--	--	2.63112	0.0227354	0.542489
TCONS_00011467	XLOC_005755	--	--	1.7405	0.0229013	0.544451
TCONS_00056129	XLOC_028153	--	--	4.12887	0.0234618	0.551937
TCONS_00011605	XLOC_005755	--	--	-6.98345	0.0235912	0.55394
TCONS_00043991	XLOC_022061	--	--	-2.58069	0.0238737	0.55848
TCONS_00044455	Cni_M_Chr23G02530	Cni_M_Chr23G02530	- && sp|Q3ZCJ7|TBA1C_BOVIN Tubulin alpha-1C chain OS=Bos taurus OX=9913 GN=TUBA1C PE=1 SV=1 && PF03953:Tubulin C-terminal domain|PF00091:Tubulin/FtsZ family, GTPase domain	5.34054	0.0245402	0.567647
TCONS_00027302	XLOC_013543	--	--	2.96388	0.024635	0.567807
TCONS_00056288	Cni_M_Chr33G05020	Cni_M_Chr33G05020	- && - && -	3.95013	0.0258426	0.587106
TCONS_00011602	XLOC_005755	--	--	6.96682	0.0258473	0.587106
TCONS_00050480	Cni_M_Chr29G00440	Cni_M_Chr29G00440	- && - && -	-6.89695	0.0258795	0.587306
TCONS_00033012	Cni_M_Chr14G00980	Cni_M_Chr14G00980	- && sp|Q569K4|Z385B_HUMAN Zinc finger protein 385B OS=Homo sapiens OX=9606 GN=ZNF385B PE=1 SV=1 && PF12874:Zinc-finger of C2H2 type	-1.40204	0.0268315	0.599765
TCONS_00054006	XLOC_026986	--	--	2.57869	0.0272128	0.603465
TCONS_00026724	Cni_M_Chr09G06540	Cni_M_Chr09G06540	- && sp|Q2KHW7|RGS10_BOVIN Regulator of G-protein signaling 10 OS=Bos taurus OX=9913 GN=RGS10 PE=2 SV=1 && PF00615:Regulator of G protein signaling domain	5.1105	0.0273704	0.605637
TCONS_00051024	XLOC_025423	--	--	-6.8402	0.0278451	0.612765
TCONS_00015594	Cni_M_Chr05G02610	Cni_M_Chr05G02610	- && sp|Q5BIN5|PIN1_BOVIN Peptidyl-prolyl cis-trans isomerase NIMA-interacting 1 OS=Bos taurus OX=9913 GN=PIN1 PE=2 SV=1 && PF00639:PPIC-type PPIASE domain|PF00397:WW domain	2.22315	0.0281658	0.612765
TCONS_00047359	XLOC_023579	--	--	-5.65921	0.028451	0.613436
TCONS_00031802	XLOC_015875	--	--	3.83723	0.0286739	0.615773
TCONS_00054562	XLOC_027252	--	--	3.48237	0.0289176	0.618275
TCONS_00033699	Cni_M_Chr14G02680	Cni_M_Chr14G02680	- && sp|Q96PY5|FMNL2_HUMAN Formin-like protein 2 OS=Homo sapiens OX=9606 GN=FMNL2 PE=1 SV=3 && -	4.03336	0.0290961	0.620404
TCONS_00033911	XLOC_017010	--	--	-4.44601	0.0291221	0.62043
TCONS_00011720	XLOC_005769	--	--	6.21496	0.0295023	0.6264
TCONS_00027268	Cni_M_Chr10G03200	Cni_M_Chr10G03200	- && sp|O15439|MRP4_HUMAN ATP-binding cassette sub-family C member 4 OS=Homo sapiens OX=9606 GN=ABCC4 PE=1 SV=3 && PF00664:ABC transporter transmembrane region|PF00005:ABC transporter	5.84405	0.0297287	0.627483
TCONS_00011642	XLOC_005755	--	--	-2.08705	0.0308732	0.644581
TCONS_00000186	Cni_M_Chr01G00180	Cni_M_Chr01G00180	- && sp|Q13469|NFAC2_HUMAN Nuclear factor of activated T-cells, cytoplasmic 2 OS=Homo sapiens OX=9606 GN=NFATC2 PE=1 SV=2 && PF00554:Rel homology DNA-binding domain|PF16179:Rel homology dimerisation domain	-3.55105	0.0313735	0.650688
TCONS_00039432	XLOC_019837	--	--	-6.85	0.0315742	0.65395
TCONS_00004933	XLOC_002561	--	--	-2.35206	0.0318765	0.656232
TCONS_00056691	Cni_M_Chr33G09380	Cni_M_Chr33G09380	- && sp|Q62829|PAK3_RAT Serine/threonine-protein kinase PAK 3 OS=Rattus norvegicus OX=10116 GN=Pak3 PE=1 SV=1 && PF00786:P21-Rho-binding domain|PF00069:Protein kinase domain	-2.02996	0.0320398	0.659053
TCONS_00004950	XLOC_002560	--	--	-2.58161	0.0326706	0.667097
TCONS_00009706	XLOC_004952	--	--	-4.54371	0.0341188	0.683406
TCONS_00011711	XLOC_005769	--	--	-6.62576	0.0341512	0.683406
TCONS_00014899	XLOC_007348	--	--	-4.63959	0.0345685	0.688031
TCONS_00055589	Cni_M_Chr33G09110	Cni_M_Chr33G09110	- && - && -	5.00063	0.034602	0.688031
TCONS_00032559	Cni_M_Chr13G05410	Cni_M_Chr13G05410	- && - && -	4.16043	0.0351833	0.694082
TCONS_00011640	XLOC_005755	--	--	-2.23207	0.035227	0.694397
TCONS_00011716	XLOC_005769	--	--	-3.90359	0.0355114	0.698354
TCONS_00040182	Cni_M_Chr20G00960	Cni_M_Chr20G00960	- && sp|Q9NST1|PLPL3_HUMAN 1-acylglycerol-3-phosphate O-acyltransferase PNPLA3 OS=Homo sapiens OX=9606 GN=PNPLA3 PE=1 SV=2 && PF01734:Patatin-like phospholipase	-3.22125	0.0364715	0.709438
TCONS_00056486	Cni_M_Chr33G07110	Cni_M_Chr33G07110	- && sp|Q9NQI0|DDX4_HUMAN Probable ATP-dependent RNA helicase DDX4 OS=Homo sapiens OX=9606 GN=DDX4 PE=1 SV=2 && PF00271:Helicase conserved C-terminal domain|PF00270:DEAD/DEAH box helicase	-3.38363	0.0365558	0.710526
TCONS_00048526	XLOC_024186	--	--	-6.52629	0.036886	0.715233
TCONS_00018845	XLOC_009337	--	--	-5.83767	0.0379434	0.721818
TCONS_00050520	XLOC_025180	--	--	-6.50525	0.0384719	0.728002
TCONS_00053972	XLOC_026974	--	--	-3.41446	0.0385115	0.728202
TCONS_00004935	XLOC_002560	--	--	-2.25216	0.0392109	0.738639
TCONS_00017448	XLOC_008659	--	--	6.48091	0.0443619	0.800175
TCONS_00049383	XLOC_024653	--	--	-1.8545	0.0445028	0.802138
TCONS_00034814	XLOC_017470	--	--	-3.12194	0.045382	0.808677
TCONS_00051020	XLOC_025421	--	--	3.57012	0.0464803	0.817961
TCONS_00008237	Cni_M_Chr02G07750	Cni_M_Chr02G07750	- && sp|Q1LZA4|PIGW_BOVIN Phosphatidylinositol-glycan biosynthesis class W protein OS=Bos taurus OX=9913 GN=PIGW PE=2 SV=1 && PF06423:GWT1	-2.14866	0.0468674	0.821705
TCONS_00027769	XLOC_013782	--	--	-6.22906	0.0476251	0.82861
TCONS_00008299	Cni_M_Chr02G08360	Cni_M_Chr02G08360	- && sp|Q17R14|MYO1D_BOVIN Unconventional myosin-Id OS=Bos taurus OX=9913 GN=MYO1D PE=2 SV=1 && PF00063:Myosin head (motor domain)|PF06017:Unconventional myosin tail, actin- and lipid-binding	3.08732	0.0476645	0.82872

## Sheet: Table S5
Differentially expressed transcripts in the C layer (High-Yield vs. Low-Yield)
transcript_id	gene_id	gene_name	gene_description	log2FoldChange	pvalue	padj
TCONS_00011487	XLOC_005755	--	--	13.2426	1.29559e-24	8.37567e-21
TCONS_00005755	XLOC_002957	--	--	16.5434	8.45147e-14	1.98679e-10
TCONS_00056566	XLOC_028408	--	--	9.66088	2.9884e-08	3.488e-05
TCONS_00044005	Cni_M_Chr23G04390	Cni_M_Chr23G04390	- && sp|O75334|LIPA2_HUMAN Liprin-alpha-2 OS=Homo sapiens OX=9606 GN=PPFIA2 PE=1 SV=2 && PF07647:SAM domain (Sterile alpha motif)|PF00536:SAM domain (Sterile alpha motif)	-12.7865	2.86761e-07	0.000180862
TCONS_00027962	XLOC_013874	--	--	-12.6108	3.93709e-07	0.000227767
TCONS_00023506	Cni_M_Chr08G02590	Cni_M_Chr08G02590	- && sp|Q93052|LPP_HUMAN Lipoma-preferred partner OS=Homo sapiens OX=9606 GN=LPP PE=1 SV=1 && PF00412:LIM domain	-12.5015	5.40808e-07	0.000304017
TCONS_00032557	Cni_M_Chr13G05410	Cni_M_Chr13G05410	- && - && -	-11.0786	1.12583e-06	0.000570838
TCONS_00041484	XLOC_020893	--	--	-11.0601	6.12381e-06	0.00232876
TCONS_00008199	Cni_M_Chr02G07420	Cni_M_Chr02G07420	- && sp|F1MJR8|TEX14_BOVIN Inactive serine/threonine-protein kinase TEX14 OS=Bos taurus OX=9913 GN=TEX14 PE=3 SV=2 && PF12796:Ankyrin repeats (3 copies)|PF07714:Protein tyrosine kinase|PF15548:Domain of unknown function (DUF4655)	9.82241	6.5171e-06	0.0024424
TCONS_00027715	Cni_M_Chr10G02550	Cni_M_Chr10G02550	- && sp|O60343|TBCD4_HUMAN TBC1 domain family member 4 OS=Homo sapiens OX=9606 GN=TBC1D4 PE=1 SV=2 && PF00566:Rab-GTPase-TBC domain|PF00640:Phosphotyrosine interaction domain (PTB/PID)|PF11830:Domain of unknown function (DUF3350)	12.1062	7.544e-06	0.00270945
TCONS_00018482	Cni_M_Chr06G02580	Cni_M_Chr06G02580	- && sp|Q08DF4|DYN1_BOVIN Dynamin-1 OS=Bos taurus OX=9913 GN=DNM1 PE=2 SV=1 && PF02212:Dynamin GTPase effector domain|PF01031:Dynamin central region|PF00350:Dynamin family|PF00169:PH domain	-8.99137	8.53619e-06	0.00299296
TCONS_00029165	Cni_M_Chr11G02350	Cni_M_Chr11G02350	- && - && -	-9.67895	8.78618e-06	0.00302936
TCONS_00000607	XLOC_000324	--	--	-13.96	1.20476e-05	0.00389424
TCONS_00015599	Cni_M_Chr05G02610	Cni_M_Chr05G02610	- && sp|Q5BIN5|PIN1_BOVIN Peptidyl-prolyl cis-trans isomerase NIMA-interacting 1 OS=Bos taurus OX=9913 GN=PIN1 PE=2 SV=1 && PF00639:PPIC-type PPIASE domain|PF00397:WW domain	-12.5928	1.49998e-05	0.00461761
TCONS_00057015	XLOC_028710	--	--	5.28801	1.6291e-05	0.0049441
TCONS_00011479	XLOC_005755	--	--	5.15486	2.10931e-05	0.00592876
TCONS_00044843	XLOC_022449	--	--	18.7151	2.30816e-05	0.00620772
TCONS_00050512	XLOC_025180	--	--	-6.79841	2.3106e-05	0.00620772
TCONS_00049384	XLOC_024653	--	--	18.3792	2.4087e-05	0.00635577
TCONS_00046377	Cni_M_Chr25G06620	Cni_M_Chr25G06620	- && - && -	10.2902	2.74675e-05	0.00710281
TCONS_00020447	Cni_M_Chr06G08480	Cni_M_Chr06G08480	- && sp|Q03701|CEBPZ_HUMAN CCAAT/enhancer-binding protein zeta OS=Homo sapiens OX=9606 GN=CEBPZ PE=1 SV=3 && PF03914:CBF/Mak21 family	-8.51766	2.87668e-05	0.00729296
TCONS_00018165	Cni_M_Chr05G11530	Cni_M_Chr05G11530	- && - && -	-18.357	3.84822e-05	0.00896497
TCONS_00032555	Cni_M_Chr13G05410	Cni_M_Chr13G05410	- && - && -	5.27807	4.14969e-05	0.00933103
TCONS_00013470	XLOC_006583	--	--	-15.5346	4.4286e-05	0.00968346
TCONS_00005754	XLOC_002957	--	--	-16.0409	5.12557e-05	0.0106034
TCONS_00007967	Cni_M_Chr02G05350	Cni_M_Chr02G05350	- && sp|P68103|EF1A1_BOVIN Elongation factor 1-alpha 1 OS=Bos taurus OX=9913 GN=EEF1A1 PE=1 SV=1 && PF03143:Elongation factor Tu C-terminal domain|PF00009:Elongation factor Tu GTP binding domain|PF03144:Elongation factor Tu domain 2	11.5473	5.48805e-05	0.0109166
TCONS_00051026	XLOC_025421	--	--	7.68255	5.55526e-05	0.0109659
TCONS_00018639	XLOC_009238	--	--	-15.2657	5.8365e-05	0.0114338
TCONS_00048525	XLOC_024186	--	--	-9.66441	6.57536e-05	0.0126487
TCONS_00055528	XLOC_027795	--	--	14.3875	6.60341e-05	0.0126487
TCONS_00047107	Cni_M_Chr25G05360	Cni_M_Chr25G05360	- && sp|Q9H8U3|ZFAN3_HUMAN AN1-type zinc finger protein 3 OS=Homo sapiens OX=9606 GN=ZFAND3 PE=1 SV=1 && PF01428:AN1-like Zinc finger	13.8803	8.05104e-05	0.0146625
TCONS_00011711	XLOC_005769	--	--	-10.4624	8.45392e-05	0.015008
TCONS_00002691	XLOC_001399	--	--	12.6667	0.00012761	0.0203695
TCONS_00011495	XLOC_005755	--	--	12.5981	0.000133173	0.0208241
TCONS_00008204	Cni_M_Chr02G07430	Cni_M_Chr02G07430	- && sp|Q5ZK14|DDA1_CHICK DET1- and DDB1-associated protein 1 OS=Gallus gallus OX=9031 GN=DDA1 PE=3 SV=1 && PF10172:Det1 complexing ubiquitin ligase	9.70596	0.000134353	0.0208241
TCONS_00027964	XLOC_013874	--	--	-12.8077	0.000135289	0.0208241
TCONS_00048646	Cni_M_Chr27G01180	Cni_M_Chr27G01180	- && sp|Q9NRM0|GTR9_HUMAN Solute carrier family 2, facilitated glucose transporter member 9 OS=Homo sapiens OX=9606 GN=SLC2A9 PE=1 SV=2 && PF00083:Sugar (and other) transporter	9.13905	0.000142289	0.0215173
TCONS_00044845	XLOC_022449	--	--	-5.07534	0.000169101	0.0247933
TCONS_00011703	XLOC_005769	--	--	5.52601	0.000173172	0.0248781
TCONS_00000011	XLOC_000009	--	--	7.10735	0.000179302	0.0256165
TCONS_00027181	XLOC_013479	--	--	7.19777	0.00018447	0.0262099
TCONS_00056490	XLOC_028367	--	--	7.77232	0.00018922	0.0263067
TCONS_00008036	Cni_M_Chr02G05900	Cni_M_Chr02G05900	- && - && -	12.5358	0.000200446	0.0275164
TCONS_00011612	XLOC_005755	--	--	8.92534	0.000202178	0.0275164
TCONS_00012469	Cni_M_Chr03G05660	Cni_M_Chr03G05660	- && sp|Q9N0V4|GSTM1_BOVIN Glutathione S-transferase Mu 1 OS=Bos taurus OX=9913 GN=GSTM1 PE=1 SV=3 && PF14497:Glutathione S-transferase, C-terminal domain|PF02798:Glutathione S-transferase, N-terminal domain	-8.88216	0.000212956	0.0285328
TCONS_00050518	XLOC_025180	--	--	-4.86163	0.00024399	0.0312343
TCONS_00033958	XLOC_017029	--	--	-11.8983	0.000284699	0.0347265
TCONS_00013488	XLOC_006583	--	--	11.6088	0.000323834	0.0377209
TCONS_00013409	XLOC_006570	--	--	5.45621	0.000405962	0.044172
TCONS_00011482	XLOC_005755	--	--	11.259	0.00043535	0.0463281
TCONS_00011728	XLOC_005769	--	--	11.2189	0.000447898	0.0468237
TCONS_00013486	XLOC_006583	--	--	-7.00722	0.000449082	0.0468237
TCONS_00008192	Cni_M_Chr02G07420	Cni_M_Chr02G07420	- && sp|F1MJR8|TEX14_BOVIN Inactive serine/threonine-protein kinase TEX14 OS=Bos taurus OX=9913 GN=TEX14 PE=3 SV=2 && PF12796:Ankyrin repeats (3 copies)|PF07714:Protein tyrosine kinase|PF15548:Domain of unknown function (DUF4655)	9.65371	0.000462427	0.0476411
TCONS_00049385	Cni_M_Chr28G03890	Cni_M_Chr28G03890	- && - && -	10.3337	0.000468009	0.0480247
TCONS_00036501	XLOC_018328	--	--	11.4475	0.000515426	0.0514686
TCONS_00010568	XLOC_005298	--	--	8.16454	0.000549147	0.0539939
TCONS_00055966	XLOC_028052	--	--	-4.78122	0.000554315	0.0540907
TCONS_00044959	XLOC_022505	--	--	10.8097	0.000622891	0.05836
TCONS_00011713	XLOC_005769	--	--	10.737	0.000658247	0.0605752
TCONS_00013440	XLOC_006582	--	--	-11.0587	0.000683203	0.0616317
TCONS_00026400	XLOC_013094	--	--	-9.73088	0.000738272	0.0647096
TCONS_00039511	Cni_M_Chr20G02520	Cni_M_Chr20G02520	- && sp|Q3SZL6|DCP1B_BOVIN mRNA-decapping enzyme 1B OS=Bos taurus OX=9913 GN=DCP1B PE=2 SV=1 && PF06058:Dcp1-like decapping family	4.86649	0.000747437	0.0650773
TCONS_00013430	Cni_M_Chr03G13060	Cni_M_Chr03G13060	- && - && -	3.49562	0.000752323	0.0652829
TCONS_00052954	Cni_M_Chr31G07380	Cni_M_Chr31G07380	- && sp|Q5R966|ZFN2A_PONAB AN1-type zinc finger protein 2A OS=Pongo abelii OX=9601 GN=ZFAND2A PE=3 SV=1 && PF01428:AN1-like Zinc finger	7.85893	0.000831071	0.070231
TCONS_00022492	Cni_M_Chr07G04510	Cni_M_Chr07G04510	- && sp|P26990|ARF6_CHICK ADP-ribosylation factor 6 OS=Gallus gallus OX=9031 GN=ARF6 PE=2 SV=3 && PF00025:ADP-ribosylation factor family	9.41607	0.000848607	0.0714319
TCONS_00032560	Cni_M_Chr13G05410	Cni_M_Chr13G05410	- && - && -	-10.5761	0.000850807	0.0714319
TCONS_00039906	Cni_M_Chr20G06050	Cni_M_Chr20G06050	- && sp|O95461|LARG1_HUMAN LARGE xylosyl- and glucuronyltransferase 1 OS=Homo sapiens OX=9606 GN=LARGE1 PE=1 SV=1 && PF13896:Glycosyl-transferase for dystroglycan|PF01501:Glycosyl transferase family 8	3.17856	0.00087889	0.0727435
TCONS_00011903	XLOC_005869	--	--	-5.30882	0.000930634	0.0756769
TCONS_00035838	XLOC_018003	--	--	10.2384	0.000942974	0.07644
TCONS_00048115	Cni_M_Chr27G00470	Cni_M_Chr27G00470	- && sp|P78317|RNF4_HUMAN E3 ubiquitin-protein ligase RNF4 OS=Homo sapiens OX=9606 GN=RNF4 PE=1 SV=1 && -	10.1394	0.00102155	0.0810314
TCONS_00027716	Cni_M_Chr10G02550	Cni_M_Chr10G02550	- && sp|O60343|TBCD4_HUMAN TBC1 domain family member 4 OS=Homo sapiens OX=9606 GN=TBC1D4 PE=1 SV=2 && PF00566:Rab-GTPase-TBC domain|PF00640:Phosphotyrosine interaction domain (PTB/PID)|PF11830:Domain of unknown function (DUF3350)	10.5201	0.0010268	0.0811985
TCONS_00023354	Cni_M_Chr08G01540	Cni_M_Chr08G01540	- && sp|Q58DX5|NADL2_HUMAN Inactive N-acetylated-alpha-linked acidic dipeptidase-like protein 2 OS=Homo sapiens OX=9606 GN=NAALADL2 PE=1 SV=3 && -	10.089	0.00106092	0.0833874
TCONS_00056290	Cni_M_Chr33G05020	Cni_M_Chr33G05020	- && - && -	10.466	0.00108112	0.0839543
TCONS_00015597	Cni_M_Chr05G02610	Cni_M_Chr05G02610	- && sp|Q5BIN5|PIN1_BOVIN Peptidyl-prolyl cis-trans isomerase NIMA-interacting 1 OS=Bos taurus OX=9913 GN=PIN1 PE=2 SV=1 && PF00639:PPIC-type PPIASE domain|PF00397:WW domain	-10.1751	0.00113214	0.0861058
TCONS_00011520	XLOC_005755	--	--	9.65706	0.00120046	0.0906645
TCONS_00013574	XLOC_006629	--	--	10.2739	0.00122905	0.0921216
TCONS_00013405	XLOC_006566	--	--	7.99052	0.00140401	0.101698
TCONS_00056514	XLOC_028377	--	--	-9.88706	0.00140878	0.101758
TCONS_00036732	Cni_M_Chr17G00270	Cni_M_Chr17G00270	- && sp|P56730|NETR_HUMAN Neurotrypsin OS=Homo sapiens OX=9606 GN=PRSS12 PE=2 SV=2 && PF00530:Scavenger receptor cysteine-rich domain|PF00051:Kringle domain|PF00089:Trypsin	-7.61522	0.00145577	0.10362
TCONS_00051075	Cni_M_Chr29G00840	Cni_M_Chr29G00840	- && - && -	-9.84151	0.00145859	0.10362
TCONS_00011525	XLOC_005755	--	--	-8.37123	0.00147477	0.104197
TCONS_00041486	XLOC_020893	--	--	9.57634	0.00160362	0.111327
TCONS_00046742	XLOC_023297	--	--	9.52882	0.00164632	0.113346
TCONS_00013421	Cni_M_Chr03G13050	Cni_M_Chr03G13050	- && - && -	-6.33685	0.00165384	0.113346
TCONS_00011523	XLOC_005755	--	--	-9.57106	0.0018239	0.122187
TCONS_00011559	Cni_M_Chr03G13050	Cni_M_Chr03G13050	- && - && -	-2.91656	0.00188141	0.124111
TCONS_00028483	XLOC_014143	--	--	9.6869	0.00190706	0.125482
TCONS_00005762	XLOC_002957	--	--	-9.65169	0.00196589	0.12805
TCONS_00045152	XLOC_022597	--	--	2.1662	0.00208896	0.134374
TCONS_00056511	XLOC_028377	--	--	-9.3566	0.0021236	0.135926
TCONS_00002692	XLOC_001399	--	--	-4.46227	0.00221707	0.139993
TCONS_00050522	XLOC_025180	--	--	-9.2976	0.00222531	0.14001
TCONS_00011527	XLOC_005755	--	--	9.14349	0.00226656	0.141231
TCONS_00020450	Cni_M_Chr06G08480	Cni_M_Chr06G08480	- && sp|Q03701|CEBPZ_HUMAN CCAAT/enhancer-binding protein zeta OS=Homo sapiens OX=9606 GN=CEBPZ PE=1 SV=3 && PF03914:CBF/Mak21 family	9.0921	0.00237349	0.145097
TCONS_00011465	XLOC_005755	--	--	9.37128	0.00242437	0.147164
TCONS_00050521	XLOC_025183	--	--	-4.84424	0.00244648	0.147812
TCONS_00056626	XLOC_028447	--	--	2.0629	0.00251194	0.149325
TCONS_00024898	Cni_M_Chr08G06420	Cni_M_Chr08G06420	- && sp|Q9HCI7|MSL2_HUMAN E3 ubiquitin-protein ligase MSL2 OS=Homo sapiens OX=9606 GN=MSL2 PE=1 SV=2 && PF16685:zinc RING finger of MSL2|PF16682:CXC domain of E3 ubiquitin-protein ligase MSL2	5.7088	0.00265833	0.156093
TCONS_00033048	XLOC_016581	--	--	7.68097	0.00299748	0.169982
TCONS_00028452	Cni_M_Chr11G04090	Cni_M_Chr11G04090	- && sp|Q9H2C8|O51V1_HUMAN Olfactory receptor 51V1 OS=Homo sapiens OX=9606 GN=OR51V1 PE=3 SV=2 && PF13853:Olfactory receptor	-7.2255	0.00314284	0.17591
TCONS_00015596	Cni_M_Chr05G02610	Cni_M_Chr05G02610	- && sp|Q5BIN5|PIN1_BOVIN Peptidyl-prolyl cis-trans isomerase NIMA-interacting 1 OS=Bos taurus OX=9913 GN=PIN1 PE=2 SV=1 && PF00639:PPIC-type PPIASE domain|PF00397:WW domain	-8.91001	0.00321971	0.17871
TCONS_00011698	XLOC_005769	--	--	4.95049	0.00342729	0.186258
TCONS_00021260	Cni_M_Chr07G04500	Cni_M_Chr07G04500	- && sp|O60524|NEMF_HUMAN Nuclear export mediator factor NEMF OS=Homo sapiens OX=9606 GN=NEMF PE=1 SV=4 && PF05670:NFACT protein RNA binding domain|PF05833:Fibronectin-binding protein A N-terminus (FbpA)|PF11923:NFACT protein C-terminal domain	-8.34147	0.00345441	0.186258
TCONS_00051011	XLOC_025418	--	--	5.08204	0.00361095	0.192995
TCONS_00050121	XLOC_024972	--	--	-6.02472	0.00377389	0.199159
TCONS_00008058	XLOC_004121	--	--	2.19798	0.00378154	0.199159
TCONS_00019737	Cni_M_Chr06G02560	Cni_M_Chr06G02560	- && sp|Q1ZZU3|SWI5_HUMAN DNA repair protein SWI5 homolog OS=Homo sapiens OX=9606 GN=SWI5 PE=1 SV=1 && PF07061:Swi5	-5.73294	0.00385541	0.202225
TCONS_00023458	XLOC_011618	--	--	5.80483	0.00401333	0.20839
TCONS_00031243	Cni_M_Chr13G01220	Cni_M_Chr13G01220	- && sp|P07814|SYEP_HUMAN Bifunctional glutamate/proline--tRNA ligase OS=Homo sapiens OX=9606 GN=EPRS1 PE=1 SV=5 && PF00749:tRNA synthetases class I (E and Q), catalytic domain|PF03129:Anticodon binding domain|PF09180:Prolyl-tRNA synthetase, C-terminal|PF00587:tRNA synthetase class II core domain (G, H, P, S and T)|PF00458:WHEP-TRS domain|PF03950:tRNA synthetases class I (E and Q), anti-codon bin…	8.802	0.0040213	0.20839
TCONS_00050520	XLOC_025180	--	--	-8.62673	0.00415823	0.214626
TCONS_00015379	Cni_M_Chr05G00760	Cni_M_Chr05G00760	- && sp|Q92900|RENT1_HUMAN Regulator of nonsense transcripts 1 OS=Homo sapiens OX=9606 GN=UPF1 PE=1 SV=2 && PF13086:AAA domain|PF13087:AAA domain|PF18141:Domain of unknown function (DUF5599)|PF09416:RNA helicase (UPF2 interacting domain)	-3.66773	0.00428928	0.220073
TCONS_00053112	XLOC_026530	--	--	-8.59085	0.00430873	0.220632
TCONS_00007961	Cni_M_Chr02G05350	Cni_M_Chr02G05350	- && sp|P68103|EF1A1_BOVIN Elongation factor 1-alpha 1 OS=Bos taurus OX=9913 GN=EEF1A1 PE=1 SV=1 && PF03143:Elongation factor Tu C-terminal domain|PF00009:Elongation factor Tu GTP binding domain|PF03144:Elongation factor Tu domain 2	8.4627	0.00437785	0.223715
TCONS_00011671	XLOC_005763	--	--	-4.41627	0.00459204	0.232706
TCONS_00001252	XLOC_000622	--	--	3.28255	0.00508651	0.252946
TCONS_00046739	XLOC_023297	--	--	-7.81798	0.00516028	0.254729
TCONS_00044847	XLOC_022449	--	--	8.29106	0.00519617	0.255938
TCONS_00013448	XLOC_006583	--	--	7.13994	0.0053319	0.261132
TCONS_00057000	XLOC_028700	--	--	3.49052	0.00568341	0.273846
TCONS_00006148	XLOC_003143	--	--	8.43287	0.00573835	0.274749
TCONS_00011464	XLOC_005755	--	--	8.35574	0.00626773	0.294686
TCONS_00050531	XLOC_025180	--	--	-5.50669	0.00631574	0.295867
TCONS_00004842	XLOC_002511	--	--	-3.46566	0.00644877	0.301043
TCONS_00011729	XLOC_005769	--	--	2.49586	0.00644951	0.301043
TCONS_00011623	XLOC_005755	--	--	8.25738	0.00691522	0.31538
TCONS_00027268	Cni_M_Chr10G03200	Cni_M_Chr10G03200	- && sp|O15439|MRP4_HUMAN ATP-binding cassette sub-family C member 4 OS=Homo sapiens OX=9606 GN=ABCC4 PE=1 SV=3 && PF00664:ABC transporter transmembrane region|PF00005:ABC transporter	-3.05182	0.00697219	0.316861
TCONS_00011445	Cni_M_Chr03G13080	Cni_M_Chr03G13080	- && - && -	-1.92779	0.00710525	0.321501
TCONS_00015598	Cni_M_Chr05G02610	Cni_M_Chr05G02610	- && sp|Q5BIN5|PIN1_BOVIN Peptidyl-prolyl cis-trans isomerase NIMA-interacting 1 OS=Bos taurus OX=9913 GN=PIN1 PE=2 SV=1 && PF00639:PPIC-type PPIASE domain|PF00397:WW domain	-8.01273	0.00766919	0.339585
TCONS_00032559	Cni_M_Chr13G05410	Cni_M_Chr13G05410	- && - && -	-6.50067	0.00776616	0.343291
TCONS_00013413	XLOC_006569	--	--	6.41642	0.00784293	0.344916
TCONS_00004276	Cni_M_Chr01G13930	Cni_M_Chr01G13930	- && sp|Q95J79|TYOBP_BOVIN TYRO protein tyrosine kinase-binding protein OS=Bos taurus OX=9913 GN=TYROBP PE=3 SV=1 && -	2.95494	0.0084069	0.362324
TCONS_00013802	XLOC_006750	--	--	-3.96594	0.0087271	0.374252
TCONS_00031246	Cni_M_Chr13G01220	Cni_M_Chr13G01220	- && sp|P07814|SYEP_HUMAN Bifunctional glutamate/proline--tRNA ligase OS=Homo sapiens OX=9606 GN=EPRS1 PE=1 SV=5 && PF00749:tRNA synthetases class I (E and Q), catalytic domain|PF03129:Anticodon binding domain|PF09180:Prolyl-tRNA synthetase, C-terminal|PF00587:tRNA synthetase class II core domain (G, H, P, S and T)|PF00458:WHEP-TRS domain|PF03950:tRNA synthetases class I (E and Q), anti-codon bin…	7.99787	0.00900746	0.381843
TCONS_00048954	XLOC_024432	--	--	4.57658	0.00917728	0.387395
TCONS_00011505	XLOC_005755	--	--	-7.83742	0.0091819	0.387395
TCONS_00011620	XLOC_005755	--	--	7.7011	0.00961607	0.400064
TCONS_00033957	XLOC_017029	--	--	-7.88436	0.0099764	0.409015
TCONS_00000010	XLOC_000008	--	--	-7.75605	0.0100306	0.409834
TCONS_00020154	XLOC_010043	--	--	6.52229	0.0101277	0.41178
TCONS_00034814	XLOC_017470	--	--	-3.72005	0.0102403	0.414056
TCONS_00011480	XLOC_005755	--	--	-7.72381	0.0103841	0.417609
TCONS_00021522	Cni_M_Chr07G06280	Cni_M_Chr07G06280	- && sp|Q2KIW9|KCY_BOVIN UMP-CMP kinase OS=Bos taurus OX=9913 GN=CMPK1 PE=2 SV=2 && PF00406:Adenylate kinase	-2.30591	0.01042	0.418403
TCONS_00011716	XLOC_005769	--	--	-4.21384	0.0109718	0.435153
TCONS_00043835	Cni_M_Chr23G03450	Cni_M_Chr23G03450	- && sp|Q8TDD2|SP7_HUMAN Transcription factor Sp7 OS=Homo sapiens OX=9606 GN=SP7 PE=1 SV=1 && -	7.56989	0.0111644	0.442114
TCONS_00023824	Cni_M_Chr08G04810	Cni_M_Chr08G04810	- && sp|Q14190|SIM2_HUMAN Single-minded homolog 2 OS=Homo sapiens OX=9606 GN=SIM2 PE=1 SV=2 && PF08447:PAS fold|PF00989:PAS fold|PF06621:Single-minded protein C-terminus	-5.66198	0.011561	0.455713
TCONS_00051024	XLOC_025423	--	--	-6.27132	0.0119298	0.467415
TCONS_00011642	XLOC_005755	--	--	-2.69509	0.011981	0.468003
TCONS_00011469	XLOC_005755	--	--	3.26149	0.0125629	0.48487
TCONS_00010570	XLOC_005298	--	--	7.4486	0.0126756	0.488492
TCONS_00036727	Cni_M_Chr17G00270	Cni_M_Chr17G00270	- && sp|P56730|NETR_HUMAN Neurotrypsin OS=Homo sapiens OX=9606 GN=PRSS12 PE=2 SV=2 && PF00530:Scavenger receptor cysteine-rich domain|PF00051:Kringle domain|PF00089:Trypsin	-7.53543	0.0127463	0.490485
TCONS_00000307	Cni_M_Chr01G01040	Cni_M_Chr01G01040	- && sp|Q29125|ELAF_PIG Elafin OS=Sus scrofa OX=9823 PE=2 SV=1 && PF10511:Trappin protein transglutaminase binding domain|PF00095:WAP-type (Whey Acidic Protein) 'four-disulfide core'	6.47469	0.0128759	0.492543
TCONS_00025999	XLOC_012889	--	--	6.48549	0.0129595	0.495005
TCONS_00011467	XLOC_005755	--	--	1.81313	0.0133003	0.500631
TCONS_00004782	XLOC_002472	--	--	-4.98805	0.0134905	0.506313
TCONS_00004785	XLOC_002470	--	--	4.66071	0.0136697	0.510817
TCONS_00053540	XLOC_026756	--	--	7.54898	0.0144286	0.529232
TCONS_00022494	XLOC_011176	--	--	-7.68608	0.0146188	0.535448
TCONS_00034023	XLOC_017069	--	--	-3.83456	0.0148312	0.540762
TCONS_00056564	XLOC_028408	--	--	-6.34541	0.0153283	0.550522
TCONS_00011702	XLOC_005769	--	--	-2.86233	0.0153756	0.551391
TCONS_00029166	Cni_M_Chr11G02350	Cni_M_Chr11G02350	- && - && -	-4.98773	0.0154592	0.551391
TCONS_00014899	XLOC_007348	--	--	-6.36012	0.0158323	0.561602
TCONS_00033954	XLOC_017029	--	--	3.48924	0.0160041	0.566144
TCONS_00011710	XLOC_005769	--	--	-7.28508	0.0162545	0.571869
TCONS_00036697	XLOC_018407	--	--	5.18326	0.0164415	0.577664
TCONS_00054419	Cni_M_Chr32G01410	Cni_M_Chr32G01410	- && sp|Q9BZM5|ULBP2_HUMAN UL16-binding protein 2 OS=Homo sapiens OX=9606 GN=ULBP2 PE=1 SV=1 && PF00129:Class I Histocompatibility antigen, domains alpha 1 and 2	2.53615	0.0165962	0.580822
TCONS_00045646	XLOC_022821	--	--	3.60335	0.0168628	0.587674
TCONS_00018845	XLOC_009337	--	--	-7.19841	0.0175502	0.602493
TCONS_00051018	XLOC_025421	--	--	-3.54024	0.017595	0.602636
TCONS_00036629	XLOC_018374	--	--	-7.15302	0.0186723	0.632829
TCONS_00011726	XLOC_005769	--	--	-7.25256	0.0190236	0.641369
TCONS_00044455	Cni_M_Chr23G02530	Cni_M_Chr23G02530	- && sp|Q3ZCJ7|TBA1C_BOVIN Tubulin alpha-1C chain OS=Bos taurus OX=9913 GN=TUBA1C PE=1 SV=1 && PF03953:Tubulin C-terminal domain|PF00091:Tubulin/FtsZ family, GTPase domain	-5.50125	0.0193281	0.645744
TCONS_00056563	XLOC_028408	--	--	-4.93868	0.0197475	0.654528
TCONS_00050119	XLOC_024972	--	--	-7.05776	0.0203185	0.665288
TCONS_00050513	XLOC_025180	--	--	-2.53093	0.0207275	0.672682
TCONS_00015591	Cni_M_Chr05G02610	Cni_M_Chr05G02610	- && sp|Q5BIN5|PIN1_BOVIN Peptidyl-prolyl cis-trans isomerase NIMA-interacting 1 OS=Bos taurus OX=9913 GN=PIN1 PE=2 SV=1 && PF00639:PPIC-type PPIASE domain|PF00397:WW domain	-3.54833	0.0208875	0.676855
TCONS_00008191	Cni_M_Chr02G07420	Cni_M_Chr02G07420	- && sp|F1MJR8|TEX14_BOVIN Inactive serine/threonine-protein kinase TEX14 OS=Bos taurus OX=9913 GN=TEX14 PE=3 SV=2 && PF12796:Ankyrin repeats (3 copies)|PF07714:Protein tyrosine kinase|PF15548:Domain of unknown function (DUF4655)	2.82952	0.0224272	0.71069
TCONS_00042357	Cni_M_Chr22G03750	Cni_M_Chr22G03750	- && - && -	2.98448	0.0225393	0.71069
TCONS_00016917	XLOC_008375	--	--	6.07956	0.0226386	0.712178
TCONS_00011472	XLOC_005755	--	--	3.07083	0.0228305	0.716314
TCONS_00019857	Cni_M_Chr06G03520	Cni_M_Chr06G03520	- && sp|Q925F3|R144A_MOUSE E3 ubiquitin-protein ligase RNF144A OS=Mus musculus OX=10090 GN=Rnf144a PE=1 SV=1 && PF01485:IBR domain, a half RING-finger domain	1.96664	0.023723	0.739101
TCONS_00044809	XLOC_022426	--	--	-6.91459	0.0238151	0.741076
TCONS_00025308	Cni_M_Chr09G02280	Cni_M_Chr09G02280	- && sp|Q96F45|ZN503_HUMAN Zinc finger protein 503 OS=Homo sapiens OX=9606 GN=ZNF503 PE=1 SV=1 && PF12402:NocA-like zinc-finger protein 1	-2.66528	0.0241924	0.748313
TCONS_00011603	XLOC_005755	--	--	3.47213	0.0258615	0.781784
TCONS_00042128	Cni_M_Chr22G02230	Cni_M_Chr22G02230	- && - && -	-2.67102	0.0263325	0.790862
TCONS_00056266	XLOC_028226	--	--	4.61961	0.0267754	0.799521
TCONS_00011555	Cni_M_Chr03G13070	Cni_M_Chr03G13070	- && - && -	5.98101	0.0270237	0.803225
TCONS_00021949	Cni_M_Chr07G00150	Cni_M_Chr07G00150	- && sp|Q5NVD3|NREP_PONAB Neuronal regeneration-related protein OS=Pongo abelii OX=9601 GN=NREP PE=3 SV=1 && -	6.65037	0.0274567	0.812362
TCONS_00007142	XLOC_003631	--	--	-2.71635	0.027582	0.813276
TCONS_00038324	XLOC_019260	--	--	-2.94143	0.0298073	0.852641
TCONS_00014197	Cni_M_Chr04G06180	Cni_M_Chr04G06180	- && sp|Q9Y383|LC7L2_HUMAN Putative RNA-binding protein Luc7-like 2 OS=Homo sapiens OX=9606 GN=LUC7L2 PE=1 SV=2 && PF03194:LUC7 N_terminus	-5.05805	0.0304073	0.86123
TCONS_00018772	Cni_M_Chr06G04860	Cni_M_Chr06G04860	- && sp|Q6UW56|ARAID_HUMAN All-trans retinoic acid-induced differentiation factor OS=Homo sapiens OX=9606 GN=ATRAID PE=1 SV=2 && -	-4.18503	0.0308828	0.866518
TCONS_00056265	Cni_M_Chr33G04770	Cni_M_Chr33G04770	- && sp|Q8BYK6|YTHD3_MOUSE YTH domain-containing family protein 3 OS=Mus musculus OX=10090 GN=Ythdf3 PE=1 SV=2 && -	3.35329	0.0313401	0.871425
TCONS_00015533	XLOC_007705	--	--	-1.36236	0.032775	0.902588
TCONS_00011724	XLOC_005769	--	--	2.81729	0.032877	0.903471
TCONS_00039433	XLOC_019837	--	--	-5.33409	0.0335146	0.914193
TCONS_00021948	Cni_M_Chr07G00150	Cni_M_Chr07G00150	- && sp|Q5NVD3|NREP_PONAB Neuronal regeneration-related protein OS=Pongo abelii OX=9601 GN=NREP PE=3 SV=1 && -	4.56308	0.033643	0.916728
TCONS_00022570	XLOC_011222	--	--	-4.73391	0.0337119	0.917637
TCONS_00037586	Cni_M_Chr18G01170	Cni_M_Chr18G01170	- && - && -	-3.62787	0.0347614	0.92957
TCONS_00056297	Cni_M_Chr33G05020	Cni_M_Chr33G05020	- && - && -	-2.56064	0.0355534	0.941982
TCONS_00020077	XLOC_009994	--	--	2.29029	0.0360873	0.952456
TCONS_00010569	XLOC_005298	--	--	2.77627	0.0372245	0.969528
TCONS_00028137	Cni_M_Chr11G01450	Cni_M_Chr11G01450	- && sp|P19035|APOC3_BOVIN Apolipoprotein C-III OS=Bos taurus OX=9913 GN=APOC3 PE=1 SV=2 && -	3.08549	0.0372679	0.969528
TCONS_00033363	XLOC_016745	--	--	3.53063	0.0381994	0.979958
TCONS_00056691	Cni_M_Chr33G09380	Cni_M_Chr33G09380	- && sp|Q62829|PAK3_RAT Serine/threonine-protein kinase PAK 3 OS=Rattus norvegicus OX=10116 GN=Pak3 PE=1 SV=1 && PF00786:P21-Rho-binding domain|PF00069:Protein kinase domain	-1.80015	0.0390869	0.992876
TCONS_00035773	XLOC_017977	--	--	6.28855	0.0395572	0.998713
TCONS_00050479	Cni_M_Chr29G00440	Cni_M_Chr29G00440	- && - && -	-1.9517	0.0404791	1
TCONS_00009706	XLOC_004952	--	--	-3.72369	0.041404	1
TCONS_00028447	Cni_M_Chr11G04090	Cni_M_Chr11G04090	- && sp|Q9H2C8|O51V1_HUMAN Olfactory receptor 51V1 OS=Homo sapiens OX=9606 GN=OR51V1 PE=3 SV=2 && PF13853:Olfactory receptor	-6.23375	0.0447851	1
TCONS_00011386	Cni_M_Chr03G12560	Cni_M_Chr03G12560	- && - && -	-5.28569	0.0449457	1
TCONS_00054562	XLOC_027252	--	--	3.9595	0.0463268	1
TCONS_00046555	XLOC_023212	--	--	-4.59001	0.0465894	1
TCONS_00054624	XLOC_027272	--	--	6.37477	0.046838	1
TCONS_00056561	Cni_M_Chr33G07850	Cni_M_Chr33G07850	- && sp|P0DMW4|SIL2A_HUMAN Small integral membrane protein 10-like protein 2A OS=Homo sapiens OX=9606 GN=SMIM10L2A PE=4 SV=1 && -	1.7896	0.0478566	1
TCONS_00054623	XLOC_027272	--	--	3.60284	0.0498753	1

## Sheet: Table S6
Differentially expressed miRNA in the D layer (High-Yield vs. Low-Yield)
sRNA	log2FoldChange	pval	padj
bta-miR-1	1.13337	0.00372906	0.272687
bta-miR-1197	1.02987	0.0466548	0.626843
bta-miR-128	-0.95259	0.0027415	0.229111
bta-miR-1298	1.2948	0.0459662	0.626843
bta-miR-133a	1.71674	0.0162944	0.564438
bta-miR-136	1.67765	0.0157123	0.564438
bta-miR-140	0.74586	0.00959369	0.467692
bta-miR-1434-3p	-1.51	0.0324306	0.626843
bta-miR-1468	-0.717253	0.026929	0.626843
bta-miR-148d	1.15699	0.0215329	0.626843
bta-miR-151-3p	-0.572033	0.0498599	0.626843
bta-miR-1814c	-1.5722	0.040599	0.626843
bta-miR-195	0.875936	0.00144936	0.211968
bta-miR-204	-1.19326	0.00193413	0.226294
bta-miR-211	-1.70334	0.00129854	0.211968
bta-miR-215	1.31532	0.0440017	0.626843
bta-miR-219	-1.85259	0.0378269	0.626843
bta-miR-221	-0.65534	0.0347595	0.626843
bta-miR-222	-0.818113	0.0361542	0.626843
bta-miR-2307	-2.95373	0.0023989	0.229111
bta-miR-2310	-1.5722	0.040599	0.626843
bta-miR-2478	-1.26487	0.00792933	0.421696
bta-miR-25	-0.755864	0.0375899	0.626843
bta-miR-26b	0.715787	0.0155325	0.564438
bta-miR-2898	-1.26825	0.0271239	0.626843
bta-miR-339a	0.641867	0.022565	0.626843
bta-miR-345-3p	1.21794	0.0453467	0.626843
bta-miR-376e	1.3469	0.00128569	0.211968
bta-miR-411c-5p	0.715505	0.0173673	0.564438
bta-miR-424-5p	1.53566	0.0164556	0.564438
bta-miR-429	-0.776566	0.0281885	0.626843
bta-miR-450b	0.732649	0.0259533	0.626843
bta-miR-451	-1.46421	0.0349043	0.626843
bta-miR-452	0.616822	0.0443044	0.626843
bta-miR-487b	0.750411	0.0320263	0.626843
bta-miR-7	-0.696609	0.0301496	0.626843
bta-miR-7859	-1.79629	0.0130074	0.564438
bta-miR-92b	-0.695166	0.0425248	0.626843
bta-miR-96	1.81718	0.00543371	0.353191
novel_145	1.51076	0.0344193	0.626843
novel_4	-0.935254	0.00650527	0.380558
novel_91	1.45594	0.0245733	0.626843
novel_92	-1.95935	9.19e-08	5.38e-05

## Sheet: Table S7
Differentially expressed miRNA in the RM layer (High-Yield vs. Low-Yield)
sRNA	log2FoldChange	pval	padj
bta-miR-10a	1.07281	0.047294	0.998939
bta-miR-122	-3.54741	0.00542445	0.431631
bta-miR-1248	-1.51555	0.0336476	0.874727
bta-miR-125b	0.472693	0.0487957	0.998939
bta-miR-126-5p	-0.544014	0.0359816	0.874727
bta-miR-129	-1.76019	0.00173413	0.431631
bta-miR-129-3p	-2.12094	0.0361198	0.874727
bta-miR-148d	-0.837252	0.0168144	0.720432
bta-miR-200a	-2.74767	0.0210967	0.734428
bta-miR-23a	-0.472163	0.0154335	0.716373
bta-miR-2411-3p	-3.79471	0.0309703	0.874727
bta-miR-2427	-5.51457	0.0422724	0.981071
bta-miR-26a	-0.54751	0.00529956	0.431631
bta-miR-26c	-0.547532	0.00529628	0.431631
bta-miR-2889	-5.02609	0.0268773	0.874727
bta-miR-296-3p	0.872825	0.0201111	0.734428
bta-miR-30d	0.528906	0.00643958	0.448356
bta-miR-320a	0.736934	6.53e-05	0.0363826
bta-miR-335	0.868854	0.047345	0.998939
bta-miR-365-5p	0.71564	0.0116708	0.650061
bta-miR-374a	-0.517079	0.034779	0.874727
bta-miR-374b	-0.622371	0.0194757	0.734428
bta-miR-455-5p	-0.582339	0.00346237	0.431631
bta-miR-499	-2.48123	0.0322309	0.874727
bta-miR-500	0.880528	0.0140281	0.710334
bta-miR-98	-0.547017	0.00417345	0.431631
bta-miR-99a-5p	0.67894	0.00752438	0.465676

## Sheet: Table S8
Differentially expressed miRNA in the PC layer (High-Yield vs. Low-Yield)
sRNA	log2FoldChange	pval	padj
bta-let-7e	0.696237	0.0298255	0.994824
bta-miR-148d	-1.02178	0.00396005	0.605567
bta-miR-184	1.86032	0.00159842	0.605567
bta-miR-326	4.10022	0.0359224	0.994824
bta-miR-34a	0.961075	0.0410709	0.994824
bta-miR-378	0.835379	0.00454459	0.605567
bta-miR-425-5p	1.32156	0.00306766	0.605567
bta-miR-499	-2.76291	0.011688	0.994824
bta-miR-7859	1.93898	0.0477917	0.994824
novel_324	4.21668	0.0489697	0.994824

## Sheet: Table S9
Differentially expressed miRNA in the PC layer (High-Yield vs. Low-Yield)
sRNA	log2FoldChange	pval	padj
bta-miR-1260b	1.40364	0.0457856	0.999758
bta-miR-129	1.53211	0.0064743	0.999758
bta-miR-129-3p	1.64356	0.0177945	0.999758
bta-miR-184	1.56251	0.0156963	0.999758
bta-miR-200c	-2.09229	0.0216906	0.999758
bta-miR-222	1.32542	0.00176126	0.848925
bta-miR-499	-4.19431	0.0235268	0.999758
bta-miR-7	0.663119	0.049869	0.999758
novel_427	-1.20832	0.0215265	0.999758
